# Supplementary material for: Machine Learning Reveals Protein Signatures in CSF and Plasma Fluids of Clinical Value for ALS
Source: Sci Rep. 2018 Nov 5;8:16334. doi: 10.1038/s41598-018-34642-x (PMC6218542; doi:10.1038/s41598-018-34642-x)
Supplement: Supplementary file 1 — Dataset 1 [file 41598_2018_34642_MOESM1_ESM.xlsx]

## Sheet: plasmaprot
LFQ intensity 1	LFQ intensity 2	LFQ intensity 3	LFQ intensity 4	LFQ intensity 5	LFQ intensity 6	LFQ intensity 7	LFQ intensity 8	LFQ intensity 9	LFQ intensity 10	LFQ intensity 11	LFQ intensity 12	LFQ intensity 13	LFQ intensity 14	LFQ intensity 15	LFQ intensity 16	LFQ intensity 17	LFQ intensity 19	LFQ intensity 20	LFQ intensity 23	LFQ intensity 24	LFQ intensity 25	LFQ intensity 26	LFQ intensity 27	LFQ intensity 28	LFQ intensity 30	LFQ intensity 31	LFQ intensity 32	LFQ intensity 33	LFQ intensity 34	LFQ intensity 35	LFQ intensity 36	LFQ intensity 37	LFQ intensity 38	LFQ intensity 39	LFQ intensity 40	LFQ intensity 41	LFQ intensity 42	LFQ intensity 45	LFQ intensity 46	LFQ intensity 47	LFQ intensity 48	LFQ intensity 49	LFQ intensity 50	LFQ intensity 51	LFQ intensity 52	LFQ intensity 53	LFQ intensity 54	LFQ intensity 55	LFQ intensity 56
Healthy	Healthy	ALS	ALS	Healthy	ALS	ALS	Healthy	ALS	ALS	Healthy	Healthy	Healthy	ALS	Healthy	ALS	Healthy	ALS	ALS	Healthy	Healthy	Healthy	Healthy	ALS	ALS	Healthy	ALS	ALS	Healthy	Healthy	ALS	Healthy	Healthy	Healthy	ALS	ALS	ALS	ALS	Healthy	ALS	Healthy	Healthy	ALS	ALS	Healthy	Healthy	Healthy	Healthy	Healthy	ALS
28.1757	27.8	27.8824	27.5923	27.9304	28.3072	28.3001	28.4019	28.1142	28.143	28.1074	28.1198	27.4686	28.1469	28.6213	27.4546	27.8802	27.7133	27.6807	28.4539	28.0789	28.7826	28.6999	27.8127	28.0932	28.484	27.6477	27.7273	27.8064	27.8895	27.4431	27.5622	28.0763	27.2495	27.2625	28.1957	27.7612	27.4148	27.3228	27.7002	27.5853	26.4937	26.901	26.7594	28.4867	27.5767	27.6453	27.9153	27.4045	27.5789
30.4205	30.6615	30.5102	30.1152	28.5543	31.5693	32.8695	30.8472	30.6804	30.0377	30.3128	29.397	29.8106	30.6583	32.2464	29.3288	30.6448	30.7421	30.4563	30.8255	30.5087	30.6923	30.6892	30.7575	30.2075	29.4388	31.298	30.0973	31.2997	30.764	30.3615	30.8399	29.9292	30.9159	30.78	30.6394	30.1699	30.0136	30.4961	30.6629	30.2571	30.4893	29.2808	28.9549	29.7847	30.6301	31.1132	30.0579	30.2112	29.4805
25.8284	26.4072	25.9567	26.2395	26.6688	26.2148	25.9486	26.1735	26.4356	25.6497	25.8611	26.0128	25.1447	26.4428	25.7477	25.6684	26.0168	26.671	25.7463	26.4502	25.4231	26.5526	26.794	26.3563	25.9668	25.7243	25.9717	26.5044	25.6069	26.2238	26.2977	26.4682	26.4742	26.604	25.9593	26.8602	26.2215	27.6984	25.7678	25.4588	26.3461	25.9842	25.7823	27.3549	27.8593	25.4524	26.5881	26.698	24.8998	26.0249
27.1437	27.1592	27.6418	27.2127	27.2735	27.2659	27.2947	27.2984	27.4006	27.4672	27.4683	27.5198	27.4126	27.825	27.9189	27.6295	27.7706	27.3161	27.4417	27.3652	27.1057	27.5452	27.0004	27.247	27.3544	27.147	28.1118	27.2736	27.1516	26.6854	26.8424	27.0476	27.1378	27.1081	27.5998	27.4437	27.0875	26.8741	26.8893	27.5702	27.4213	24.6416	26.5379	24.5832	27.9988	26.6833	27.1877	27.1437	27.7002	27.9177
33.5584	33.3367	33.7482	33.5282	33.9269	33.5352	33.7387	33.1421	33.3633	33.1209	33.3758	34.0026	33.3697	34.0464	33.4161	33.5276	34.1333	33.7857	33.5013	33.8051	33.5625	33.7992	33.4541	33.65	33.7172	33.5215	33.5467	33.8422	33.5112	33.3421	33.5861	33.4748	33.3726	32.8107	33.4463	33.6659	33.8224	32.9409	33.1022	33.7251	33.6581	33.0168	33.3645	33.2855	34.1315	34.3464	33.2618	33.898	34.1934	33.2306
34.0693	33.8248	33.9389	34.2919	34.3471	34.0374	34.2094	34.3978	34.4154	34.2129	34.0834	34.7929	34.4684	34.2661	33.991	34.5795	34.4365	34.3264	34.0312	34.4075	34.2473	34.1826	33.799	34.2123	34.3381	34.3813	34.2529	34.5793	34.3865	33.773	33.8362	34.5273	33.6313	33.7585	34.1351	34.014	34.0678	33.8346	33.8613	34.4623	33.9237	33.517	34.1572	33.5195	34.4398	34.2535	33.9194	34.3505	34.4986	34.0828
24.8378	24.2235	24.088	24.2449	24.7167	24.4734	24.7888	25.2837	24.43	24.9107	24.7321	24.2615	24.6119	24.4138	25.0203	24.9313	24.3385	24.339	23.3006	24.5064	24.7273	24.8351	25.3957	23.7164	24.4235	25.0044	25.0175	25.0492	24.5451	24.4439	23.9774	25.1228	23.7941	23.2125	24.483	25.2427	24.526	24.5694	24.7721	24.4396	23.2529	23.9229	23.8484	25.0241	25.3813	25.0314	23.3823	24.2288	24.556	25.4193
34.216	34.0461	34.1256	34.4059	34.2047	34.1984	34.4421	34.3825	34.0168	34.3803	34.4693	34.7914	34.7531	34.4884	34.5562	34.4395	34.6751	34.1787	34.4943	34.2767	34.3599	34.2742	34.0708	34.44	34.1631	34.3324	34.0745	34.5498	34.0688	34.0185	33.8267	34.3828	34.1476	34.2414	34.2298	34.2069	34.2188	34.0286	34.1967	34.4006	34.058	33.4789	34.4951	33.9439	34.4597	34.3457	33.9154	34.3141	34.5937	33.9824
28.2768	28.671	29.5387	28.2111	27.74	27.4214	26.4321	27.6885	28.0599	28.5006	28.5431	26.8866	28.5971	27.9133	28.3595	28.9933	27.2681	28.3575	26.6523	27.012	27.6808	28.1104	27.7526	27.2753	27.4601	28.1647	27.3283	26.3846	28.3102	29.8555	29.0381	28.1754	29.2375	28.2948	28.7163	27.2635	28.4721	29.5686	30.0756	27.9414	29.1876	31.1422	29.2264	29.915	25.4067	28.5541	28.1978	28.3841	27.4613	28.0187
31.405	31.0115	31.2894	31.0786	31.846	30.7741	31.5162	31.5086	31.0116	29.7953	31.0691	31.0443	30.5942	31.7697	31.4204	31.2994	30.838	31.1471	30.5316	31.1835	30.1092	31.2255	30.7044	30.8269	31.0878	30.3417	30.7166	30.1171	30.3454	31.3964	31.207	30.981	31.2621	30.4006	31.1618	30.7723	31.5556	30.568	31.0728	30.7437	31.3925	31.4003	30.3452	30.2611	30.2603	30.2833	31.4567	31.7166	29.8632	30.8539
26.1685	22.9694	24.5974	25.5723	25.9421	26.6041	26.1059	26.2138	26.5186	25.2669	27.4753	28.0651	28.003	27.1416	26.0346	25.8094	27.247	26.757	25.299	28.0799	26.4208	26.7593	27.6326	27.5136	27.9488	27.2973	26.9268	27.2366	27.8792	23.957	22.1254	26.3907	25.0723	24.1443	26.0555	26.4142	26.5094	23.1961	22.8693	28.2494	22.6536	23.5644	25.5314	22.6013	27.9296	25.135	25.266	27.1744	27.6779	26.8479
29.2017	28.3068	27.1965	28.7732	29.1048	29.293	28.7765	28.9744	28.8425	28.1171	29.4949	30.9378	30.1888	29.6366	28.3992	28.5247	29.6204	29.2215	28.4258	30.0093	28.8869	29.0875	29.3521	29.8532	29.8713	30.0017	29.3503	29.2002	30.0065	28.2853	27.8379	29.1279	27.4213	28.977	28.6543	28.8774	28.9037	27.8318	28.4199	30.1132	28.7995	27.2069	29.5769	29.3464	30.8982	30.3817	28.8893	30.3303	30.0194	31.6628
31.1387	31.4552	31.2981	30.6761	30.7971	30.2528	31.147	30.7272	30.903	30.7737	31.1691	30.9245	31.5475	30.9931	30.6244	31.3984	31.0793	30.4832	31.2163	30.8905	30.8628	30.5989	30.5804	31.0788	30.6856	30.4822	30.4819	31.1941	31.1898	31.6665	31.8553	31.1492	31.1675	31.1609	31.1896	30.8093	31.2202	31.4877	31.6771	31.1472	31.6704	32.3618	32.0566	32.3955	31.2552	32.5391	31.1219	31.3878	31.9594	32.8285
26.9734	26.2555	26.7383	28.3953	27.1561	26.1291	26.7558	26.4843	26.8118	27.5805	27.3017	27.6386	27.3668	25.9497	27.0716	27.7013	26.8956	27.2191	26.7414	25.9245	26.9027	25.0976	33.9194	26.7782	24.9163	27.237	26.5388	26.6606	25.6808	25.3707	28.1922	23.3645	26.7428	26.3485	26.9119	24.9727	23.2935	26.1203	26.8823	25.4111	24.8364	27.5006	27.5958	27.0709	28.5307	24.675	26.3523	25.2589	28.2707	29.4376
25.5399	25.6204	23.9384	26.6132	26.2337	24.5974	25.6081	24.0797	25.746	27.2255	25.7069	27.11	26.3938	23.5765	27.9655	26.2975	25.7114	26.9085	26.0474	21.9941	25.4095	24.1442	34.9478	25.6726	24.6755	26.0274	25.1648	26.0776	24.4288	24.8122	26.4033	24.1202	25.9732	25.6581	25.757	23.4484	24.914	26.4143	24.835	24.6068	24.6312	26.5966	26.6327	26.1967	26.2479	23.9119	25.0242	24.2711	29.9306	29.1627
39.2053	40.2183	39.5337	38.8979	38.6018	38.2013	38.2998	37.8081	37.5735	38.5017	38.0279	36.8743	40.0857	37.9076	38.7817	37.7321	37.7225	37.4376	38.4832	37.2561	37.6166	37.9905	37.8511	36.4877	36.6864	37.6213	36.8092	36.6867	37.8873	40.3988	40.2128	37.9437	39.2422	38.9752	38.1416	37.2657	38.8806	39.6526	40.0006	35.9202	39.4057	40.3896	39.624	40.0393	38.1872	40.4262	39.8012	39.7954	37.533	37.4197
27.1805	26.6988	25.0345	26.7433	26.1288	26.0857	24.9698	24.7758	25.0121	25.1468	26.4461	27.5508	26.5367	26.4743	25.7268	24.9495	25.73	26.3643	25.4016	26.0143	24.3462	25.7672	25.2711	25.353	26.0147	25.1974	25.9672	25.0847	26.7166	26.9903	26.8589	26.2714	27.7289	25.3224	25.9068	25.4427	25.2595	27.5759	25.6984	26.5408	23.507	25.9587	26.2612	26.5566	27.6195	26.5663	26.4919	26.9275	26.7657	26.0261
25.3343	24.5434	23.8587	25.7757	25.6674	23.3074	24.1418	24.5027	25.5305	26.1295	26.8285	25.2597	25.3714	25.7865	24.3754	26.7474	24.6544	26.353	23.1122	23.2357	24.7525	23.4758	33.4084	24.1536	22.1055	26.8984	25.0621	25.9581	23.6763	22.713	25.5664	24.3077	25.44	23.8182	25.3258	23.1691	23.2032	24.8818	24.1562	24.6153	23.4231	26.16	25.3059	24.3819	25.4362	23.6314	22.3811	24.0987	27.8567	28.9544
31.6687	31.9858	32.767	32.9809	31.6621	31.45	31.6167	31.1443	31.5991	31.9268	31.5734	32.7018	32.4774	31.9593	32.3801	30.6311	31.7106	30.8627	32.2886	30.4662	31.5489	30.8283	36.0795	31.4251	30.1594	30.4086	30.5799	30.2327	30.8514	31.2525	31.7532	30.1832	30.5526	30.2972	32.1337	30.3853	29.5261	31.5479	32.3593	30.9325	30.5876	31.3553	31.8528	33.0798	31.1157	31.6205	31.688	30.9745	32.3659	31.7086
25.5337	25.7845	26.4172	27.8268	25.3875	25.5799	25.6665	25.5745	25.9434	25.9334	26.0371	27.308	26.0799	25.0836	26.752	25.496	25.4754	25.8153	26.4654	24.7571	25.7339	23.8821	32.8556	24.9944	24.1793	25.4067	24.5639	25.1526	24.9147	25.4546	26.7923	24.0056	24.7803	25.4496	26.5459	24.6856	23.6463	25.4934	25.7184	22.9047	23.272	25.5176	25.7593	26.5723	26.9296	23.9534	25.3088	22.8311	27.9032	27.0216
26.2986	26.1075	24.6854	26.5787	26.8016	26.8631	26.2019	27.0253	26.6751	26.0752	27.6468	28.8138	28.2708	27.4395	26.4792	26.4143	27.4093	27.1353	26.1276	28.0424	26.3762	27.2087	27.2584	27.3387	27.7033	27.7211	27.0918	27.2134	27.9791	24.382	24.5091	26.9661	22.0649	26.6248	26.3173	26.9304	26.9375	25.4518	25.8823	27.9917	26.0024	22.6635	27.2277	26.9808	28.5973	26.26	27.1526	28.0769	28.3542	27.6394
23.4201	23.4791	23.4437	24.1514	23.7316	23.7874	23.6563	23.2755	23.4012	22.6637	22.8231	24.8233	23.4189	23.3508	23.8363	23.8772	23.9277	23.2444	23.3676	23.9653	24.4263	23.6023	23.4986	23.9619	23.5495	23.2711	23.6274	23.8105	22.6753	23.2831	22.7254	24.2261	23.1239	23.0208	23.521	23.9071	23.2359	25.0714	21.9161	23.1032	22.8712	23.5218	25.7377	24.2371	23.2631	23.2668	24.1678	23.4606	25.0369	23.3083
29.4705	27.1381	29.2933	27.6107	28.3521	23.5646	26.4527	27.2409	28.2164	27.8099	28.4336	27.0807	25.1889	27.9109	23.6955	28.3083	23.5011	22.5509	23.4402	28.0409	25.3114	23.892	27.321	28.5246	29.2978	28.1544	24.4512	25.4897	26.8295	24.8625	28.2316	28.2154	27.7298	23.7535	23.5355	28.1943	28.7491	23.1001	24.1293	26.9436	27.1758	23.8363	26.3988	22.9125	27.487	28.1109	27.4623	28.6478	27.9175	27.8206
21.913	25.6799	25.6281	28.4072	24.5896	24.3002	23.7649	25.8273	24.6589	24.9866	25.3695	23.5942	25.4782	23.1105	25.4074	24.2232	24.7848	23.9793	25.3842	24.7427	24.8672	24.5994	24.8621	24.3923	23.9648	24.8745	24.9352	24.013	23.9085	24.7327	24.8367	22.095	24.422	22.7255	23.2383	24.5619	25.388	24.9573	24.2851	23.4907	24.3198	25.2327	25.0688	24.3931	24.6356	24.8091	24.6677	23.7868	23.8677	25.669
29.8457	29.8482	30.0193	30.1016	29.9912	29.7021	30.0289	29.8143	29.9324	29.8998	29.0834	29.7284	29.7422	30.0068	30.3301	30.026	30.0271	30.2013	29.8106	29.6798	29.5657	29.713	30.1749	30.1517	29.9942	30.4071	30.1707	29.6278	30.0775	29.9028	29.7241	29.6896	29.7246	29.2928	30.0089	30.0628	29.4217	30.0184	29.732	29.9606	29.556	29.6284	29.7135	29.9712	30.2091	28.9589	29.5357	29.7452	30.16	29.6932
27.1804	25.9535	27.6421	27.7874	27.5146	27.7286	27.8071	27.4235	27.7925	28.2938	27.4839	28.2115	27.711	28.6533	27.7741	27.9644	27.948	27.8047	27.0321	28.3193	28.0459	28.6071	27.5072	27.978	27.7609	28.0156	27.6634	27.7932	27.7385	27.825	27.1851	27.7489	28.6146	27.9668	27.6528	27.606	27.3616	27.9825	27.101	27.8007	27.964	26.6339	27.4273	27.6079	27.8157	25.5256	27.644	28.0832	28.2649	27.3926
27.9853	27.5945	27.1776	27.9002	28.0077	27.485	28.0042	27.4466	27.5457	27.1383	27.6635	27.8342	27.7883	27.7858	27.9006	27.5407	27.6771	27.4433	27.5124	27.6362	27.204	27.5439	27.0772	27.4217	27.7432	26.9914	27.2492	27.2461	27.3666	27.513	27.8246	27.2883	27.2466	26.5017	27.379	27.4494	27.2398	26.8693	27.1612	27.7719	27.6078	26.5725	27.1195	26.8463	27.6429	27.8247	27.7172	27.6977	26.9299	27.7188
25.9726	25.2312	25.2341	26.3579	26.1885	25.9598	26.3478	25.641	25.8359	26.1119	25.9024	25.8673	25.7842	26.2161	26.1903	25.7988	27.4126	26.1585	25.5054	25.7561	25.8339	26.4318	25.2028	25.6029	25.99	26.4187	25.9154	25.8572	26.1024	25.5386	25.9222	25.4225	26.0356	26.4234	25.6375	26.3499	26.348	25.3833	24.2153	26.168	25.4465	25.2104	25.0434	23.3777	27.1438	25.8909	25.3723	25.4356	26.4345	25.3956
24.4514	24.8742	25.3429	25.0398	25.7341	25.1874	25.173	25.1876	26.2111	23.9675	25.7621	25.6937	25.076	24.9387	24.5689	24.5253	25.3954	25.5808	22.5859	25.2132	25.8955	25.5636	25.6177	24.8373	25.225	25.8035	25.0237	24.8725	24.4332	25.4123	24.8137	24.4576	25.6012	26.0583	25.5754	25.036	25.5718	23.8302	24.424	25.7369	24.717	25.664	24.6847	24.1892	25.861	25.3427	24.9764	24.3625	24.2391	25.0368
31.2983	31.0883	31.0955	31.4321	31.6457	31.6395	31.6362	31.4864	31.5681	31.502	31.3919	31.2889	31.8045	31.5373	31.3199	31.5918	31.8462	31.3419	31.4007	31.6889	31.4811	31.6915	31.0082	31.5565	31.5385	31.5691	31.5214	31.7296	31.638	30.8234	31.2903	31.6411	30.7094	31.2199	31.4776	31.2351	31.1015	31.1267	30.9544	32.1043	30.9407	30.5042	31.3758	31.2215	31.6324	31.2634	31.1685	31.1209	31.4941	31.343
29.6325	28.9851	28.3722	29.6997	29.872	29.5524	29.7037	29.492	29.3728	29.3672	29.6741	29.4974	29.8487	29.8065	29.8773	29.1396	29.0228	29.3119	29.0912	29.7709	29.6935	29.9181	29.4471	28.9803	29.3499	29.4765	29.7366	29.6304	29.8147	29.2463	28.6932	29.2326	29.2709	29.4991	29.2142	29.2572	29.2741	28.5109	29.3299	29.5238	29.7059	29.3879	28.9066	28.6047	29.8872	28.7768	29.7183	29.4104	29.6064	29.7704
25.6408	24.4614	26.0292	25.9381	26.6988	22.5646	25.2581	24.2134	25.4782	25.1763	25.5725	25.9545	24.0593	25.8854	25.8729	25.9458	24.6631	23.6466	26.082	26.0205	25.3547	26.4172	25.6415	26.5593	25.9963	26.4535	22.6057	26.017	25.6267	26.195	27.0303	25.9497	27.5998	26.5853	25.9966	26.358	26.4383	25.7093	27.1381	25.8007	26.6877	26.3983	26.3864	26.7049	25.7102	26.6923	26.1459	26.5841	26.4384	26.4839
24.6007	23.7574	25.1892	24.7405	24.9912	24.6874	24.4659	24.9558	24.6339	24.3144	24.3379	24.8865	24.7328	24.7985	24.807	24.1548	24.7206	24.226	24.4329	24.1537	24.7824	25.4147	24.0162	25.0554	24.139	24.7483	24.2288	25.1163	24.4516	24.5739	22.9173	24.414	23.6364	23.0587	24.1883	24.6534	23.2146	24.6093	24.4414	24.3148	23.96	23.4182	23.6837	25.7896	24.9293	25.1934	23.6321	24.7256	25.6607	25.3443
26.6698	26.2994	26.6182	26.7946	26.8875	27.1786	27.0225	26.5166	26.2718	26.7049	27.3877	27.7017	26.8653	26.8482	27.3585	26.7132	27.777	26.9173	27.2043	27.1425	27.1006	27.4904	26.1276	27.4728	27.2466	26.5472	27.0741	26.6927	26.5296	25.6545	25.2406	26.7996	26.4105	27.1125	27.1834	27.4186	26.4722	25.8351	24.51	27.1632	26.3552	25.8581	26.5789	26.2871	27.49	25.6745	26.8428	26.3178	27.6694	27.1007
33.8445	33.525	34.3243	34.0059	34.2545	33.9892	33.795	34.016	34.1406	34.0561	33.9721	34.8607	34.0743	34.3499	34.0383	34.3364	34.5624	34.1411	34.1579	34.4573	34.2348	33.9681	33.9594	34.6356	34.4061	34.487	34.1045	34.672	34.2112	33.9557	33.7495	34.2953	34.0419	33.6929	33.9908	34.5234	34.4202	33.8936	33.3469	34.7962	33.7735	33.2063	34.336	33.899	34.8175	33.7724	33.562	34.2866	34.7585	33.9427
24.8189	27.5586	27.9182	27.7142	28.6542	27.9337	28.4493	27.9181	27.7299	28.1068	28.0675	27.6482	27.7752	28.276	28.2358	28.0813	28.4922	27.7894	27.4776	28.1562	26.7077	28.0915	27.8776	28.4892	28.72	28.0658	27.5606	27.9095	28.3527	28.0524	27.8201	28.2034	28.3684	27.8776	27.3319	27.892	28.1371	27.4252	27.6686	27.134	27.9031	27.4322	27.6387	27.5788	27.615	28.2137	27.7884	25.0931	27.527	28.0922
26.4991	25.1671	24.9577	26.1349	26.1296	25.861	25.6547	25.6595	26.0523	26.0375	24.6245	24.6384	25.0639	27.0463	26.8666	24.8965	24.5823	25.7664	23.8401	25.2408	26.2112	25.5917	25.5473	25.6903	27.2882	26.0322	25.7996	25.4429	26.173	22.821	23.3698	25.7803	23.1107	24.0504	25.1551	26.1369	25.278	23.8016	23.0689	25.478	25.6896	23.1599	23.8729	24.5023	26.3286	24.4407	23.951	25.6924	24.8771	24.5489
25.7426	26.8008	25.8559	26.6866	26.2751	26.5365	26.5744	27.7114	26.335	26.3458	26.2534	26.2717	26.0941	26.0456	26.8666	26.0537	26.1427	27.1201	25.8314	26.9426	27.1257	27.1794	26.0499	25.5853	26.6144	25.4687	26.1781	26.1253	26.4897	25.3536	25.3843	26.0863	26.1492	26.2753	25.9931	25.5085	25.8465	24.7962	25.7272	26.2475	25.9689	25.2605	26.2883	25.46	26.5499	25.1245	26.431	25.4259	27.347	26.1646
31.3918	31.1031	30.9677	31.1598	31.5356	31.551	31.1554	31.7318	31.0716	30.0802	31.6448	31.3408	31.3203	31.5606	31.7264	31.1398	31.1501	31.1037	31.1946	31.5728	31.7557	31.6355	31.0356	31.2844	31.2873	31.4591	31.7883	31.3941	31.4127	31.1285	30.8023	31.2381	31.2049	31.1298	31.1602	31.5177	30.8717	30.9443	31.3925	31.2563	31.0366	30.676	30.8752	31.0702	31.6526	31.447	31.3092	31.6654	31.1058	31.0054
26.3985	28.5704	27.461	26.7782	27.7998	26.6705	27.3239	28.9374	27.7372	26.9275	28.6594	28.1408	27.3333	26.0341	26.6289	27.4249	29.1243	29.1667	27.4626	25.5265	26.2109	28.7374	27.4318	27.7845	27.6101	27.5105	27.1895	27.8422	26.1977	27.7219	26.9413	27.3639	28.3514	27.8987	26.3484	30.1552	27.226	27.0713	28.4145	27.2184	27.9515	25.6595	26.0915	26.9336	27.5435	29.0885	27.2919	29.1412	28.5462	29.5119
29.8775	28.8077	29.4643	29.2313	27.6803	30.2384	30.7349	29.2491	29.1548	28.7457	28.7788	28.4614	28.3235	29.5234	30.7923	28.7282	29.4007	29.5329	28.8309	28.8604	29.815	29.7977	29.5375	29.4215	29.4285	28.8814	30.5371	28.0318	30.3534	29.3396	29.0746	29.7603	28.9376	29.0709	29.9126	28.5669	29.1287	29.0272	28.709	30.0535	28.8253	28.9412	28.3498	27.7881	29.6258	28.8539	30.5439	28.9751	29.6357	28.5702
27.4323	26.2495	26.9842	27.096	27.0353	27.2562	27.2748	27.539	27.4365	27.3949	26.6516	27.1745	27.6615	27.527	27.1649	26.7814	27.2511	27.578	26.366	27.1929	27.2193	27.0923	27.0407	27.53	27.2057	27.4572	27.3843	28.1195	27.6413	26.3726	26.8553	27.4842	27.2749	26.6622	26.5398	27.3719	26.8729	26.5243	26.393	27.7113	27.2569	23.494	26.7768	27.2939	27.9868	24.8845	25.9202	27.0672	27.3999	26.9918
28.5224	29.8018	29.1454	28.2407	28.5417	28.4083	28.7602	27.3847	27.7242	27.2403	29.0039	27.1244	27.8726	27.64	28.2961	27.8932	27.8307	28.4122	28.0558	27.6863	28.3646	27.8867	29.281	27.4798	28.1019	26.475	28.0689	28.5515	27.7042	29.9712	28.5724	22.6624	28.3189	24.135	28.2674	28.2546	28.1406	27.9402	28.5511	27.8975	29.9841	28.6811	27.4938	29.0826	28.6145	29.6296	29.5905	28.8022	29.7834	28.3882
24.9514	25.4346	25.4933	25.3156	24.8876	25.0919	25.8415	24.4581	24.8865	25.4349	25.442	25.545	24.8625	25.3096	25.6226	24.4647	25.3489	25.0551	25.1969	24.7637	24.7062	25.4774	23.049	25.0131	25.3512	25.084	25.2438	25.3199	25.1469	25.5101	25.4839	25.78	24.7444	25.2028	25.4108	25.4536	24.2423	25.2634	22.6193	25.3004	24.3061	25.4817	25.7002	22.8461	26.0105	23.7979	25.6848	25.2539	25.7273	25.4969
26.9543	26.0432	26.4593	27.1635	26.8611	26.7348	26.8347	26.4692	27.074	26.926	26.6447	26.8409	26.654	26.9893	26.8482	26.4068	27.173	26.9006	26.4504	26.9784	27.0072	27.2254	27.1119	26.8657	27.3935	27.0853	26.917	26.4906	27.0261	26.3795	26.0446	26.753	26.9221	26.3056	26.9683	26.6811	26.6302	26.0701	25.9013	26.7537	26.7822	25.0674	26.0074	26.3961	27.8816	26.1416	26.5163	26.9419	27.2543	27.2989
27.9083	28.4765	28.6639	28.7046	28.4918	29.027	28.9683	29.0436	28.4555	28.2476	29.3844	28.0466	27.8982	28.48	28.4868	29.0673	28.1081	28.5084	28.4879	28.3577	28.6979	28.2466	28.0321	28.1701	28.567	27.6672	28.9698	28.6131	28.4946	28.9593	28.1815	27.8943	28.0469	27.7682	29.063	28.3671	28.7133	28.4463	28.9948	28.129	28.511	29.2	28.86	28.669	27.3748	28.9887	29.1746	28.4252	27.8533	27.9288
28.5842	30.3363	27.1342	28.7383	28.0044	29.0716	29.3369	29.9901	30.5574	30.9702	31.1794	28.3003	29.8807	28.1617	30.022	28.9983	29.5516	29.5152	31.45	28.8913	29.5509	30.2692	29.5505	28.839	28.3651	30.3889	30.5694	29.4999	29.2547	31.5079	29.3222	29.658	30.7026	31.0324	28.8581	28.7616	30.4577	30.736	30.4365	30.7786	29.9434	30.8582	30.5303	30.285	27.5618	24.2593	30.7311	28.8479	29.8295	28.7726
30.2771	29.341	29.8565	30.5694	30.3876	30.0522	30.3517	29.8165	30.2451	30.0724	29.4121	30.8181	30.3291	30.6697	30.0554	29.7822	30.4607	30.0965	30.4149	30.021	29.957	30.537	29.8319	29.8124	30.4202	30.1128	30.3657	30.2173	30.416	29.4682	30.0189	30.0488	29.6109	29.2813	29.5017	30.4388	29.9606	30.0991	29.4743	30.5152	30.3089	29.9168	30.008	29.7163	31.409	30.0509	30.5464	29.7707	29.6386	29.8578
30.4288	29.8256	29.8513	29.914	30.0428	30.2545	29.9691	30.094	30.3879	30.1957	30.3171	30.1133	30.1182	30.3879	30.2264	29.9375	30.1864	30.3959	29.661	29.901	30.274	30.4242	30.1727	30.1776	30.3103	30.2544	30.3934	30.0999	29.9534	29.8023	29.5633	30.301	30.0092	29.6468	29.9706	30.3124	29.6527	29.3154	29.8351	30.3304	29.8926	29.067	29.9149	29.2012	30.4935	29.9386	29.9557	29.8102	29.7407	30.0598
30.1822	30.0818	29.9632	30.0159	30.0762	29.6509	30.4124	29.5689	29.9156	29.5941	30.0938	29.6666	29.3999	30.2192	30.6689	30.1224	29.9845	30.4264	29.4761	29.1192	29.5367	30.0293	29.2188	29.6467	29.5205	29.5523	30.3215	29.2821	29.4203	30.3605	29.8945	29.4792	29.8822	29.8548	29.8574	29.8223	30.2924	29.3742	29.2568	30.0938	30.1595	29.2215	29.3977	28.8484	30.2745	29.2344	30.1912	29.8328	29.8253	29.1831
35.7287	35.5545	35.2946	35.4082	35.6661	35.6978	35.3196	36.3837	35.7429	35.5868	35.7648	36.1023	35.9448	35.8034	35.3602	35.7877	35.9139	35.681	35.4379	35.8736	35.8633	36.0432	35.3144	35.7916	35.8893	35.95	35.5293	35.9999	35.3748	35.457	34.9467	35.9127	35.4307	35.6297	35.0337	36.059	35.3053	35.4116	35.6559	36.1758	35.7455	35.2843	35.6286	35.5385	35.875	36.496	35.0981	36.0231	35.907	35.3689
26.4772	27.7668	27.3885	26.8374	27.3302	27.1443	26.3843	27.0516	28.0554	27.5513	27.2354	26.6568	26.6017	26.9722	27.8617	26.9549	26.9295	27.5216	27.1704	26.6833	27.4605	26.8029	27.3137	26.9985	26.881	26.7613	27.1369	26.3319	27.4817	27.6238	28.0137	27.1243	27.3741	27.273	26.9959	26.9715	27.5675	27.3482	27.1575	27.6604	28.0149	28.2846	25.8906	28.2202	25.963	24.5511	27.8179	27.2713	26.6687	26.5879
33.9707	33.2747	33.7048	33.9201	33.7463	33.882	34.0434	33.8869	33.7083	33.6878	33.9546	34.1833	33.9747	33.9735	34.2016	34.1434	33.8182	33.9052	33.5036	33.8256	33.8672	34.2835	33.608	34.0263	34.0652	34.1323	33.9327	33.9822	33.964	33.2372	33.6505	34.01	33.7918	33.8766	34.0556	33.8262	33.6847	33.6723	33.5322	34.3115	33.7402	33.0045	33.4305	33.4681	34.7972	33.925	33.7638	33.5057	34.2743	33.4048
31.2346	30.7119	30.8732	31.2745	31.1526	30.9444	31.4727	31.046	30.7924	31.1377	30.4688	31.4285	30.7789	31.3559	31.1843	31.3965	31.1419	30.9692	30.7782	31.2361	31.1431	31.3357	30.8363	31.333	31.0016	31.4656	31.73	31.0248	31.3149	30.9785	30.9364	31.1638	30.6804	30.9877	31.0642	31.3145	30.9876	31.2251	30.9505	31.2443	30.9836	30.737	31.4449	31.2297	31.5338	30.623	30.9734	30.8315	30.7996	30.8842
36.3367	36.969	37.5039	35.8758	36.3449	36.7111	36.2893	36.0715	36.0609	36.4371	35.4671	37.36	35.5912	36.3034	33.1443	36.2006	36.9162	36.1949	36.3317	35.5683	36.2757	35.0473	35.8332	36.3217	35.4343	35.3292	35.759	35.3185	36.2863	36.4359	37.3939	36.4905	35.4507	36.6613	36.0059	35.4198	37.0722	36.8877	36.4731	37.6754	36.5516	36.3497	36.7604	36.731	34.3258	36.1979	36.1762	35.9942	35.1357	35.5515
29.6395	28.9273	31.1377	30.1814	30.0284	29.4641	30.7646	30.3717	29.9093	28.7858	31.2182	29.7644	28.4261	30.346	29.379	31.7099	29.5776	30.4248	29.3797	30.0284	30.0121	30.1564	29.417	29.8109	30.5028	29.8335	30.9327	30.1369	29.6264	31.0464	29.7365	29.4885	29.8522	30.3223	30.7823	28.9552	30.686	29.5934	30.686	29.6516	30.1547	31.7476	30.613	30.696	29.995	30.7545	30.7286	29.9829	31.1076	28.385
29.1354	28.6089	28.8318	28.6901	29.0733	28.7505	28.8407	29.3443	28.9416	28.8627	28.8401	29.2038	28.7982	29.0723	28.762	29.1834	29.36	29.1392	28.923	29.1027	28.8701	28.9648	28.6293	29.1062	28.9873	28.8869	29.152	29.121	28.9224	28.7015	28.7191	28.8471	28.4731	28.3272	29.0504	28.9068	28.6929	28.4576	28.1943	29.0461	28.6146	28.4251	28.919	28.0813	28.9472	28.9111	28.4679	28.5104	28.2557	28.6811
28.9257	28.6386	28.7292	29.202	29.1069	28.9464	29.0157	28.5659	28.7787	28.9384	28.9755	29.0671	28.8238	28.9288	29.202	29.1261	29.0007	28.7012	28.7521	29.1567	28.7691	28.7107	28.6366	28.3728	28.6944	28.935	29.1059	28.8642	28.7275	28.3585	28.5064	28.6518	28.4486	28.0817	28.8216	28.7907	28.6878	28.0231	28.5931	29.3559	28.7812	28.3646	28.5199	28.0646	29.2955	29.0435	29.0321	28.55	28.6127	28.8682
33.9514	33.8758	33.7945	33.4973	33.8782	33.392	33.6005	34.2015	32.6144	33.2919	34.2441	33.4742	33.8486	34.2237	34.0874	34.1797	33.7417	33.8528	33.6879	33.6042	33.5807	33.8805	32.8894	33.7055	33.7957	33.8408	33.8753	33.4319	33.5762	33.6664	33.594	33.7015	33.6178	33.6032	33.3058	33.6347	33.6052	33.4691	33.689	33.9198	33.6777	33.5014	33.3368	33.092	33.505	33.4238	33.6968	33.5927	33.113	32.8943
30.3878	30.2118	29.8244	30.2902	29.8567	30.2212	30.4153	30.239	30.0729	30.1517	30.4698	29.331	29.4404	29.5157	30.6569	30.321	29.985	29.2489	30.3317	28.565	29.7058	30.3455	29.8761	29.9154	30.1034	30.2936	29.8457	29.8807	30.2166	30.5695	30.4469	30.1287	28.5349	29.9024	30.5313	30.0217	28.2878	29.8794	28.5987	29.583	30.4982	30.0833	30.1532	30.4541	26.4764	30.2551	29.465	22.7238	29.9761	28.8995
26.7826	25.3452	26.8481	28.6024	28.3509	25.9638	30.0491	25.5376	26.8326	27.4748	26.5939	26.8558	27.2018	29.1754	28.5923	26.7032	24.9384	27.2671	27.6429	27.7718	26.121	26.487	26.5959	27.4637	27.2287	26.8208	27.6179	27.1281	27.918	26.2072	26.8781	27.6678	28.2755	26.4289	27.4009	26.3373	27.4689	27.1053	27.4037	27.606	24.7201	26.3124	26.4775	24.6478	27.5034	22.7955	26.5091	27.3796	26.3465	27.626
34.0531	33.9756	33.9353	33.9147	34.4429	33.8667	33.928	33.7664	33.9102	33.3213	33.9714	33.9459	33.9495	34.0238	34.0138	33.8054	34.2413	33.4721	34.0363	34.0086	33.7065	34.2966	33.8579	33.5959	33.6048	34.2386	33.7284	33.7912	33.8798	33.9638	33.7697	33.6913	34.1245	33.9624	33.7017	34.0988	33.8356	33.613	34.0071	33.8766	34.0026	33.3338	33.8623	33.5809	34.4974	33.971	34.2468	33.6602	34.0149	33.5013
36.0643	36.6264	37.0338	35.4844	35.8017	35.8181	36.3269	35.8902	35.7631	35.8053	36.2213	35.9312	36.4721	35.1646	35.3444	35.7944	36.1946	35.7726	36.0236	35.4665	35.0659	35.4054	34.9016	35.3692	35.4083	35.4779	35.3617	35.3173	35.2063	36.3378	35.9632	35.6385	35.9814	35.4349	35.6134	35.5549	35.8023	36.1469	36.4024	35.9378	35.6267	35.8783	36.677	36.1135	34.8653	35.492	36.0131	36.3878	35.5262	35.0946
31.8563	32.4593	31.8492	32.2618	32.2088	31.9503	32.0573	33.2636	31.7473	31.728	33.4407	31.8703	31.8996	31.8469	32.323	32.0941	32.5653	32.1771	32.254	32.07	32.2323	32.4863	32.5093	31.8403	32.2451	31.6896	31.9646	31.9559	31.7811	32.2512	31.6922	31.6094	32.0329	31.8471	32.1892	32.1715	31.7778	31.1419	31.6477	32.1761	31.9048	31.4804	31.6829	31.8096	32.9117	33.1105	31.5627	32.2376	33.2866	32.2788
36.1935	36.7168	36.5613	36.2857	36.2018	36.4582	35.9016	36.8635	36.0322	36.862	36.9109	35.7165	36.0491	36.0748	35.9288	36.7686	36.5296	36.7262	36.2665	35.6786	36.1231	36.5022	36.3593	36.1014	36.3428	35.9801	35.864	36.7061	35.7739	37.3069	36.3001	35.9026	36.7921	36.4672	35.5832	36.5282	36.5264	36.7838	37.1037	35.9759	37.1176	36.9392	36.998	36.2065	35.9914	36.0821	36.5854	36.8079	36.3496	36.7258
37.7363	37.4897	37.5236	37.6193	37.8892	37.7474	37.7143	37.837	37.8375	37.8142	37.5323	38.1377	37.7894	37.8284	37.5703	37.8382	37.8339	37.6746	37.5562	37.6217	38.0281	37.4673	37.365	37.6731	37.9017	37.709	37.8404	37.9421	37.9174	37.1696	37.1518	37.7003	37.1783	37.1394	37.8542	37.6888	37.6236	37.4032	37.3809	37.5289	37.3918	37.1354	37.5299	37.3291	38.0624	37.5372	37.4958	37.5803	37.569	37.6844
33.2418	32.7003	33.0063	32.8469	33.3764	32.7431	33.1434	33.128	33.2226	32.9442	33.0296	33.5956	33.313	33.2512	32.7711	33.3869	33.3308	33.3021	32.9246	33.0711	33.039	33.3163	32.8594	33.1245	33.2192	32.8818	32.8999	33.2764	32.9603	32.6384	33.0534	33.1166	32.8181	32.263	33.0906	33.2469	32.9957	32.2926	32.7422	33.2649	32.8436	32.471	33.0908	32.6392	33.3513	32.86	32.9421	33.2193	33.2204	33.013
34.1341	33.7665	33.3929	33.8663	34.3887	34.2371	34.2848	34.5721	33.8869	33.6878	34.1683	34.1762	34.0687	34.3104	34.1443	34.0618	34.369	34.0149	33.8846	34.0906	34.2049	34.3715	33.8245	34.1594	33.9687	34.4108	34.1909	34.1419	34.1884	33.8312	33.6306	34.0168	33.8226	33.9035	34.0477	34.075	33.7697	33.6049	33.9586	33.9972	33.7606	33.4854	33.7255	33.6409	34.2663	34.3479	33.9315	34.0464	34.1593	33.8306
29.754	30.3685	28.9142	29.0895	30.2033	29.7689	30.6254	31.0375	30.0632	29.9764	30.4842	30.6396	30.2094	30.6782	30.4136	30.6595	30.3169	30.4929	30.3395	29.8174	29.8485	30.1542	29.6075	29.5982	29.9161	29.5028	30.4665	29.931	29.7893	29.9399	29.7753	30.6265	29.7182	30.2588	30.2136	29.5571	30.1194	29.5452	29.5528	29.7306	29.5893	29.3978	30.0635	28.6484	29.1341	29.8736	30.1336	29.9979	29.4223	29.886
28.2668	28.9393	27.8647	27.8794	27.7108	28.4692	28.0673	28.2063	29.9879	29.8177	30.0523	27.3834	28.959	28.0216	28.7925	28.1201	27.9721	28.4267	30.1204	27.3173	28.2063	28.7504	28.1249	27.6613	28.586	28.5647	28.9759	28.0409	28.2505	30.648	29.2009	28.5458	29.598	29.6474	27.3405	27.2877	29.6922	29.9833	29.9786	29.2922	29.3252	30.5132	30.3228	29.6427	23.853	27.1698	29.6401	28.3026	29.2874	28.7052
27.7188	28.7071	27.3076	27.5862	27.6188	26.9886	24.3769	26.3697	27.261	27.6404	26.8856	23.5178	28.5589	27.4864	27.9096	28.2409	26.7976	27.6144	27.657	26.2536	24.834	27.6216	24.9455	26.526	26.5898	27.8775	26.6132	24.1894	27.3316	30.0345	28.7253	24.0821	27.6929	26.8976	23.3939	24.0668	27.6031	29.1966	29.1423	27.222	28.007	29.047	27.7478	28.0862	24.4015	27.4827	27.7646	28.8091	26.4881	27.251
28.9586	29.6291	28.5119	28.5403	28.1735	27.6568	27.2743	27.9018	27.0475	29.0906	28.3364	27.2339	29.2939	27.7868	28.9911	28.5473	27.4605	28.3683	28.9857	27.0481	27.7046	28.5041	27.5157	27.8418	27.9174	27.6432	27.5151	26.6164	28.035	31.0897	29.4971	28.5668	29.0902	28.0462	27.5743	27.5563	28.5223	30.1746	30.1984	28.0573	28.8517	30.7004	29.1957	29.116	25.361	27.9603	28.0599	28.7636	26.274	27.9021
27.7583	27.5362	27.6837	26.9067	26.5496	27.1542	25.9849	27.4521	26.3679	27.3748	28.5422	25.9012	28.1157	25.9424	27.6317	28.308	26.3278	27.5174	27.4982	27.8396	25.7416	27.2	27.1511	26.8327	27.3885	28.2552	27.7345	25.6616	27.0775	29.3863	28.4867	28.2073	29.0201	29.7543	26.5001	27.002	27.2642	29.1982	28.6499	28.1645	27.4262	29.0032	27.9772	27.4155	23.3706	23.624	26.8332	27.7551	26.5504	28.2632
30.0598	30.8446	29.8115	29.5084	29.3007	29.2011	28.7285	28.9515	28.6206	30.5244	29.9047	28.7931	30.7228	29.1107	30.1734	30.3169	28.7861	29.8467	29.5497	28.4881	29.0074	29.1117	28.9456	29.3297	29.4774	29.9559	29.382	29.1117	29.5057	31.629	30.8312	30.3206	30.4965	30.5359	29.2458	28.5337	30.0296	31.5239	31.657	29.7594	30.4915	32.4411	30.9176	30.7738	27.0118	29.987	29.3997	29.1143	29.2924	29.895
30.3232	30.157	29.1635	28.8803	28.6956	28.2316	27.7549	27.873	28.4711	29.247	29.5025	27.1188	30.0619	28.4733	29.2432	29.4793	27.7826	28.9654	28.8751	28.4038	28.2491	28.8746	28.7405	28.756	28.4135	29.0185	28.5162	27.2772	28.9998	31.7132	30.3109	29.4804	30.0326	28.3929	28.3191	28.2338	29.6809	30.2775	31.0979	29.1176	29.2947	31.8423	30.22	29.8975	25.0337	29.5484	28.9119	28.7228	28.6212	28.6971
26.0184	27.8482	26.5239	26.5546	26.3132	24.8728	24.4167	25.717	26.6517	25.6387	26.5274	24.8436	27.038	25.5554	26.3317	26.4746	25.0446	24.7313	26.6047	24.8186	26.2934	25.7624	24.9878	24.7349	25.6634	26.4775	21.6631	24.6327	24.8599	25.1877	27.0182	26.1479	27.0056	23.3099	25.5905	25.3843	26.3637	28.0678	28.0166	23.1649	26.9579	28.9455	26.9017	27.4675	24.6154	24.4921	25.8076	26.4309	24.555	24.7079
26.8853	27.2741	26.4329	26.234	26.0419	25.1442	24.3845	23.1884	28.0968	27.0004	26.7594	25.1866	26.0939	25.1748	26.1366	26.5835	25.1403	26.8332	26.0744	24.3677	25.2289	25.8688	24.9509	25.2504	25.9731	25.3573	25.6801	22.6463	25.6251	27.7599	27.0971	22.4707	26.7301	25.687	24.7206	25.3822	25.5422	27.4348	27.2904	23.2239	26.111	27.883	27.0393	26.7036	23.2442	22.9063	25.4879	25.478	23.626	25.6245
28.754	29.7203	28.0617	27.7252	31.8888	27.6668	27.8128	27.9398	27.8851	29.0115	29.4077	26.8328	28.7356	27.9247	28.3546	29.0298	27.4842	28.4586	29.111	28.0542	27.8386	28.6385	27.985	28.2687	27.5055	28.2173	28.0321	26.8193	28.0998	30.3778	29.6511	28.3776	29.3263	28.5936	27.6817	27.3908	29.3293	29.801	30.2512	28.6462	29.007	30.1364	29.4165	29.2167	26.102	27.326	27.9131	28.1432	27.3064	28.4538
26.0474	27.0707	25.0402	26.8336	26.9557	27.0016	24.4775	26.3215	25.9191	28.4129	25.6182	26.0618	22.7809	27.6091	26.8255	26.7451	27.0934	28.1503	28.4428	22.2882	27.3925	25.9892	27.8442	27.7995	27.4936	27.3139	26.7382	26.9492	27.9888	30.3978	28.1333	23.5837	27.0199	24.4797	25.2484	26.5481	28.811	28.4099	28.5139	28.3138	26.766	24.218	26.8328	27.6542	24.3029	23.6818	25.6596	28.5704	26.9833	27.8507
29.8918	30.963	29.7752	29.1439	28.6746	28.3657	28.2256	28.9488	29.6825	29.6964	29.9321	27.9661	28.991	28.4451	29.552	29.7658	28.83	28.9996	30.5975	28.9376	28.1275	29.5792	28.7943	28.6248	28.9849	29.2595	29.1665	27.7429	29.0056	31.6014	30.7978	28.9202	30.4517	29.8017	28.5996	28.9462	29.7883	30.5805	31.2642	29.2506	30.0755	32.4809	30.7414	31.5271	24.3096	30.2751	29.1047	29.3442	28.2176	29.5588
34.4509	34.3813	33.501	33.0907	33.7933	32.7575	32.5528	33.0601	32.6023	34.1134	33.9914	32.4413	35.0407	33.2097	34.1296	34.1889	32.5955	33.7396	34.2336	32.9746	33.0025	33.6934	33.32	33.2833	33.1044	33.3607	32.6693	32.4244	33.7186	35.8512	35.0653	34.3488	34.9118	34.2212	32.897	32.4357	33.7085	35.0239	35.6364	33.5434	34.8676	36.6043	35.1285	35.6008	30.6343	33.8102	33.7669	33.796	31.9873	33.5547
35.5638	35.7707	35.4687	35.1401	35.8692	33.9889	34.1181	34.4761	33.1483	34.845	35.425	33.863	36.5306	34.978	35.6487	35.7242	33.9453	34.9934	35.2674	33.5553	34.2408	34.8821	34.8169	34.3929	34.5336	34.9048	33.1944	32.9548	34.6389	37.395	36.3793	35.3068	36.2188	35.1573	34.7	34.6381	34.9368	37.0128	36.6665	33.7592	35.9996	37.6619	35.9579	36.1651	32.6623	35.0098	34.7226	35.2213	33.7756	34.4299
34.0018	33.7159	32.9835	33.0958	32.5667	31.6818	31.9552	31.8827	31.6665	33.3247	33.2053	31.6397	33.5299	32.2744	33.1859	34.6358	32.435	33.9052	31.9996	32.4021	33.1811	33.56	32.662	32.9991	32.2575	32.6997	31.5572	31.6137	33.3683	35.0296	34.7208	33.5504	34.1179	33.4239	33.0277	31.155	33.0673	33.3543	34.8567	32.7226	33.0528	36.0081	34.5809	34.4721	28.9485	33.8569	32.4188	32.9775	31.2054	32.2935
31.266	32.1586	30.4065	31.182	28.6931	30.4051	29.1961	28.5459	28.847	30.7738	29.684	25.9102	30.1036	29.5214	31.007	31.9354	29.8835	29.3203	30.758	28.3894	30.0548	29.9119	30.666	29.5922	30.6378	30.5559	29.4206	29.7743	30.9136	32.8606	31.1693	30.6237	30.2181	31.0068	30.8186	28.5684	30.5212	33.2026	31.92	29.4698	30.2821	32.7327	31.7419	31.3746	27.8057	28.1862	29.6106	29.8219	27.1972	30.2334
30.7049	29.3077	29.4248	30.9255	32.2344	28.3039	28.169	29.2973	30.6774	28.478	30.9244	29.9389	32.0669	28.1986	31.234	31.7196	28.488	30.158	27.1111	27.7802	29.9501	31.5437	30.4219	30.7169	29.4503	30.6318	28.5444	28.5519	32.2996	32.9767	32.1104	30.7643	33.4746	30.9304	28.8501	27.7	28.5031	30.7231	32.0701	28.3878	30.1783	32.6832	31.9862	32.5305	26.5766	29.8366	30.3721	30.3793	30.4594	31.0383
32.3178	33.8011	31.1756	32.1672	31.7089	32.8834	33.0802	33.2626	34.0477	34.6679	34.6536	31.8129	33.3215	32.0819	33.4627	32.5703	33.1214	33.11	35.2296	32.4708	33.1119	33.8617	33.0459	32.5617	31.9277	34.0512	34.3165	32.8345	32.7223	35.1247	32.8569	33.2731	34.2357	33.6081	32.4297	32.2092	34.1108	34.2819	34.0576	34.1746	33.6445	34.6017	34.2781	33.7606	30.8724	30.5252	34.4176	32.5749	33.1911	32.5908
34.3288	34.2407	34.0193	33.4632	33.7943	32.7932	31.4357	32.0601	33.5471	34.3223	33.7625	33.326	34.5786	33.6063	34.1889	33.8102	32.7539	34.4028	33.8609	33.0312	33.2083	33.4253	32.106	33.6081	33.8565	33.167	32.913	32.8363	33.7465	35.6617	34.9435	34.3593	34.7368	34.8248	31.8014	33.6411	34.8174	34.0272	35.8291	33.5017	33.7595	36.0322	35.1443	34.9256	31.4095	33.878	33.4195	33.5397	33.3918	34.4817
30.0982	27.8857	29.7589	24.3941	29.6718	27.6063	27.9851	26.7284	29.4082	29.5057	30.6241	29.3891	29.2338	28.8865	30.5817	28.1388	28.9252	28.9408	29.0039	27.8396	28.3911	27.9797	27.1535	29.1433	29.6266	28.1452	28.5087	27.8715	28.6677	30.605	29.9578	30.227	30.7596	28.319	27.5783	28.1881	29.9646	29.2961	30.5637	30.4514	29.3763	30.4497	30.7804	30.7537	24.0813	29.5011	28.6692	29.1208	27.8663	28.0306
25.19	25.8118	26.0437	27.4409	26.375	25.5906	28.1803	24.4156	25.7381	26.4833	25.6903	23.5941	23.5942	27.8785	26.2757	24.875	23.5331	25.6618	26.3349	25.8552	24.9279	24.9841	25.8653	25.8235	25.6529	25.7805	26.2642	23.8665	27.1181	24.0781	27.0404	26.1468	26.7506	26.1534	25.8797	24.7917	26.7341	26.7104	26.6831	26.4142	25.9987	25.762	25.6646	24.0805	24.7241	24.806	26.0086	26.4027	23.7337	26.0544
36.7428	37.5115	36.9934	36.8506	37.4791	36.7469	36.1504	37.0174	36.9162	36.4123	37.3227	36.6473	36.4497	36.7741	36.7757	36.8375	36.4492	37.1844	36.7077	36.7302	36.4726	37.1498	36.7894	36.2185	36.7795	36.4779	36.6348	36.6655	35.8552	37.556	37.1023	36.1476	37.3205	36.3158	36.5113	37.2567	36.97	36.7293	37.0179	36.0561	37.5039	37.1542	36.5346	36.5033	36.2426	37.5673	37.0588	37.6618	36.7678	36.9479
31.4874	31.7512	31.6347	31.812	31.7622	32.5895	32.487	31.4124	31.6898	31.847	32.0175	31.7449	31.1817	31.9924	32.3428	31.7631	33.0968	32.2905	31.7889	31.553	31.7501	33.2044	31.6388	31.6216	32.0123	31.2339	32.3648	31.6556	31.8854	31.641	31.1919	31.0814	31.3567	31.2086	32.178	31.7223	31.8329	31.1456	31.492	31.6193	32.4422	31.2652	31.2605	30.8213	31.727	31.0263	32.2407	31.7757	32.5679	31.4919
33.4961	33.9372	33.5842	33.7612	33.8318	33.6043	33.0081	34.0534	33.557	33.4717	33.84	33.6745	33.2078	33.6635	33.9972	33.1545	33.3564	33.8322	33.6604	33.84	33.4339	33.6938	33.4219	33.477	33.252	33.1854	33.8707	32.7847	33.0117	34.0727	33.3145	33.133	33.189	33.638	33.0121	33.503	33.8076	33.745	33.5005	33.2931	33.8013	34.1861	33.277	33.3577	33.1832	33.5951	34.4837	34.0261	33.6844	33.2825
35.4471	35.334	35.5673	34.6795	35.3985	35.1701	35.2953	34.7926	35.4788	35.772	35.1674	35.5589	35.0591	35.1409	34.9741	35.8804	35.5276	35.6417	35.9102	34.7628	35.3845	35.517	34.7635	36.1915	35.7214	35.3505	35.4538	35.6684	35.6864	35.1977	36.0466	36.1588	34.9982	35.4082	35.4657	35.165	35.4597	35.8698	35.4982	35.6585	35.6606	35.797	35.5996	36.2155	33.9622	34.932	35.5536	35.5485	35.1524	35.1143
35.9448	35.7227	36.058	35.1851	35.9611	35.5282	35.6925	35.3883	35.9557	36.1901	35.5726	36.0113	35.4875	35.6341	35.4529	36.2862	35.9515	36.0386	36.1876	35.1484	35.7289	35.8417	34.9638	36.4409	36.1028	35.6553	35.776	36.1039	35.9413	35.695	36.3541	36.4447	35.5279	36.2933	35.7088	35.3775	35.8649	36.3155	36.0716	36.2475	36.0922	36.3218	36.1307	36.8119	34.6028	35.5005	36.027	35.7914	35.76	35.5272
35.7336	35.7261	36.0633	35.0721	35.7273	35.3261	35.4912	35.1468	35.815	35.9905	35.4095	35.9078	35.499	35.5069	35.321	36.244	35.6787	35.8786	36.0816	34.9795	35.6148	35.6839	34.8397	36.2514	35.9453	35.3446	35.603	35.8401	35.7817	35.6741	36.3081	36.1994	35.3332	35.6072	35.5719	35.353	35.5869	36.0866	36.0795	36.0872	36.0537	36.2181	35.9108	36.5186	34.2527	35.2772	35.8901	35.908	35.223	35.3759
28.3377	28.1384	27.5713	27.8049	27.4471	28.2119	30.1795	27.4505	26.5767	28.3615	27.3259	27.7923	27.8756	28.1106	27.0801	28.0353	27.7913	27.5446	29.6282	26.4619	28.2147	26.6569	27.6125	27.4055	28.3874	29.0939	26.6855	27.2309	30.6258	28.2242	28.1913	26.6862	22.9432	25.801	28.6018	27.5856	26.5896	30.116	27.5585	28.3689	29.0994	26.1173	27.1181	25.0115	28.5973	30.5563	27.9729	28.6518	27.8934	29.175
28.8182	28.5985	28.9767	29.3908	28.9187	29.2542	29.1794	29.0849	28.9357	29.2553	28.7472	29.0526	28.7106	28.8649	29.4945	29.2023	28.9128	29.1096	28.9385	29.0278	28.917	29.3166	28.9041	28.7354	28.9591	29.3513	29.2546	29.3232	29.092	29.1242	28.751	29.6016	28.9256	29.6666	28.9235	28.9806	28.8956	29.5674	28.8388	29.3633	28.7611	28.5502	28.9593	29.3765	30.0602	27.466	28.7144	28.9688	29.3689	28.7565
30.0799	29.2344	29.3438	29.8014	29.9597	29.2724	30.0268	29.6591	29.8441	29.8527	29.4128	29.8215	29.0174	29.9787	29.621	29.7811	29.7426	29.8524	29.7256	29.58	29.2711	29.8797	29.3384	29.531	29.7667	29.7669	29.8785	29.4872	29.9235	29.7895	29.7868	29.6429	29.6738	29.5993	29.3223	30.2602	30.0042	29.6741	29.5908	29.9413	29.8516	29.3866	29.9302	29.575	29.4847	28.2111	29.8345	29.6471	29.3763	29.395
31.5465	31.7625	31.9131	31.5735	31.8027	31.7245	31.8059	31.7648	31.5462	31.5459	31.604	33.0372	32.2718	31.7495	30.7124	31.8754	32.3274	31.7815	31.9984	31.9151	31.1329	31.4239	31.6349	32.395	31.7539	31.8513	31.2734	32.3455	31.9056	31.2425	31.6326	31.4491	31.0513	31.871	31.3986	31.7261	31.9113	31.5413	31.5018	32.4875	30.9648	30.8794	31.4908	31.4269	31.9747	31.1425	31.2659	32.0658	31.6781	31.6719
33.1061	33.5516	33.9782	33.9556	34.1816	32.8608	34.2278	34.2635	33.8999	33.8649	33.9924	34.2357	33.8376	33.933	34.4213	32.7137	34.4395	34.1877	33.912	34.1711	33.8312	33.0645	33.6456	34.3697	33.3535	34.4259	34.1677	34.2038	34.309	33.65	33.66	34.1413	33.5741	34.3215	34.0924	34.2062	33.921	33.1446	33.1548	33.9707	33.6071	33.2074	33.1744	32.85	34.3378	33.4464	33.5331	33.8055	34.3275	34.0142
31.0877	31.0296	31.7004	31.089	31.3328	31.2029	30.9875	31.2512	31.5563	30.9088	30.5846	32.4258	31.5547	30.3254	30.4385	30.1404	31.7729	30.8524	30.9592	31.3165	31.0573	31.0473	30.7797	31.8099	31.2335	31.4883	31.3889	31.9593	31.3112	30.6778	30.6808	31.7812	30.6189	31.2737	30.7262	31.2519	30.8258	30.7388	30.3871	31.8687	30.4995	30.1454	32.1033	31.4042	31.7895	31.4807	30.6413	30.9734	32.2473	31.17
33.3616	33.04	32.2984	31.4471	32.8358	32.5579	33.2081	32.2075	33.8084	34.0906	32.916	33.2654	32.1232	33.2538	33.631	33.7574	32.9512	33.5959	33.3209	33.291	33.4706	33.0097	32.6287	33.0359	32.9218	33.39	33.5871	33.0763	33.8111	33.7715	33.7323	33.5695	33.7421	33.1466	33.16	33.0929	33.1019	33.8593	33.0859	33.0757	34.1893	34.1208	33.4811	34.7754	32.4585	32.4139	33.9628	33.5319	32.7981	33.0432
32.2208	31.8071	32.2576	32.5134	33.0997	31.677	32.1422	32.5999	32.2311	31.8889	31.9692	32.1326	31.6522	32.8019	32.384	31.5717	32.5787	32.1116	32.2015	33.1592	31.5002	32.5034	32.091	32.2503	32.3132	32.5712	32.7641	31.9156	32.4371	32.059	32.2225	31.8093	31.8724	32.0086	32.2511	32.6195	31.7118	31.5795	31.5964	32.6828	32.2564	31.8409	31.2172	31.1355	32.1263	31.2425	32.2848	32.1942	32.7858	31.6824
32.6202	32.0513	32.3738	32.3393	32.5466	32.4285	32.4436	32.3552	32.4592	32.1264	32.1585	32.8421	32.4305	32.3042	32.2775	32.2808	32.6851	32.4179	32.4249	32.5581	32.4864	32.4594	32.0979	32.6428	32.3405	32.69	32.4554	32.567	32.7539	32.275	32.4285	32.3563	32.4928	32.0245	32.2154	32.3042	32.3195	31.8459	32.1067	32.473	31.8479	31.7531	32.2346	32.0979	32.5136	31.8606	32.1394	32.1681	32.5921	32.2886
34.1442	34.2843	34.7701	34.2413	34.0411	33.8016	34.0116	32.7249	33.5017	34.0046	32.9884	34.2837	34.3546	33.2686	34.1376	33.9511	34.0201	33.8273	34.2624	33.5115	33.5968	33.1305	33.2611	34.0289	32.875	33.0487	34.0172	33.8589	33.7031	34.3799	34.7962	33.9421	33.3437	34.2038	33.7232	32.8051	33.8212	34.552	33.9062	33.7373	33.3834	34.4198	35.6599	34.9847	33.6307	33.9418	34.1299	33.0114	34.1936	32.349
33.6834	33.6184	32.9652	33.5429	33.861	34.0515	34.6044	34.3003	34.3039	33.841	34.5043	34.3378	34.1653	34.0921	33.9225	33.5854	33.8655	34.118	33.6979	34.3478	33.8869	34.0993	33.7906	33.8795	33.908	34.0262	34.013	33.6731	34.0497	33.3244	32.9088	34.1961	33.9346	33.4304	33.8225	34.1153	33.3343	33.296	33.8529	34.1569	33.3733	32.9926	33.0119	33.4564	34.1386	33.5617	33.6985	33.7769	33.4471	33.4366
31.7795	31.5353	31.7999	31.662	31.9907	30.7552	32.5492	31.4432	31.0823	31.9478	31.5922	31.0725	31.356	31.6019	32.2455	31.4666	31.2785	30.7365	31.4322	31.7311	30.9954	31.2337	31.6469	31.1109	31.1363	31.2438	31.8122	30.9968	31.1945	31.892	31.424	30.9644	31.7117	32.244	31.4047	31.5846	31.3407	31.4059	30.756	31.112	31.4533	31.9958	30.6568	30.912	31.386	30.6227	30.8723	31.6918	31.0817	30.359
34.9369	34.8393	34.9193	35.2364	35.5674	35.3749	35.3337	35.4054	35.0477	34.9152	35.2556	35.8332	35.1261	35.2222	35.4369	35.2601	35.4477	35.1586	35.2494	35.7675	35.255	35.4567	35.3411	35.1782	35.4009	35.3753	35.5751	35.4074	35.3768	35.0511	34.5835	35.1892	35.1429	35.3517	35.2925	35.54	35.1549	34.8506	34.9397	35.3593	35.1606	34.6906	34.8306	34.595	35.8455	35.0789	35.1944	35.2234	35.2429	35.3499
26.5053	28.2197	28.3665	25.9773	25.7938	27.6297	28.3087	26.7951	29.0061	26.8865	28.1192	25.4891	27.38	25.9878	26.8919	24.9309	27.1181	28.3351	24.4694	25.0618	28.3686	26.7183	27.3139	26.8693	25.6941	26.2205	25.9655	26.0985	27.9523	28.3251	27.8972	26.7193	27.4738	28.3427	27.9512	27.9224	27.1467	25.8465	22.7341	28.0983	24.3116	28.3768	24.2387	27.44	26.9809	23.9956	27.5614	27.784	26.9031	25.7442
37.2291	37.7832	36.9273	36.3697	36.6232	36.6419	36.2808	37.0302	36.5364	36.2471	37.2506	35.8678	36.5834	36.5077	36.8203	36.6098	36.3904	36.217	36.4522	36.4229	35.8728	35.847	36.1611	35.4518	35.6688	36.4273	36.4817	35.566	36.5157	37.756	37.0491	36.5699	36.9717	36.5978	36.8785	36.2167	36.5382	37.2624	37.3555	35.6673	37.2793	37.0111	36.8505	37.2202	34.1363	37.0743	36.6287	36.6712	35.5813	35.9902
36.4301	35.8113	35.8229	35.928	36.1484	35.7739	35.8061	35.8919	35.9916	35.61	36.0455	36.1176	36.1449	35.5899	35.3669	35.7527	36.1763	35.7943	35.9158	35.6472	35.8703	35.8289	35.3047	35.8924	36.0665	35.5814	36.1295	36.2911	35.9594	35.63	35.6776	35.7305	35.8209	35.5529	35.6075	35.5202	35.7656	35.5083	35.4323	35.9198	35.5541	34.9935	35.7139	35.85	36.0117	35.452	35.4513	35.8037	36.0923	35.9312
27.6328	27.7978	28.188	27.6804	27.8926	28.0422	28.5017	28.0833	27.7531	27.8433	27.8855	28.4414	27.7514	28.3264	28.4391	27.7927	27.8291	27.2575	28.1943	27.5736	27.6007	27.6945	27.2808	27.875	27.4612	27.456	27.9532	28.0385	28.3073	27.2868	26.9044	27.4508	27.3663	27.5948	27.9796	28.2425	27.4097	27.4717	27.538	27.9392	27.3081	25.2649	27.633	27.2895	28.207	26.9012	27.9247	26.6905	28.1218	27.4573
33.6868	33.2535	33.5727	33.7222	33.552	33.5856	33.5785	32.837	32.9687	33.5505	33.0617	33.8032	33.3524	33.5015	33.685	34.1495	33.6101	33.1678	33.8351	33.1868	33.5171	33.4883	32.8688	33.7089	33.6287	33.668	33.9558	33.9973	33.5319	33.1934	33.4481	33.5262	33.1035	33.5912	33.1945	33.7554	33.0625	33.5693	33.9083	33.6553	33.5116	33.4253	33.8341	33.0259	33.2709	33.3099	34.0125	33.0131	33.3099	33.941
32.6287	32.7252	32.4789	32.3709	32.7091	32.6746	33.0261	33.2214	32.8748	32.5048	32.9515	32.8265	32.7852	32.7191	32.6999	32.7756	32.7539	32.7561	32.2401	32.8203	32.8327	32.6862	32.4017	32.3798	32.6961	32.533	32.8254	31.2901	32.4605	32.496	32.0074	32.7932	32.6176	32.6279	32.8329	32.426	32.4217	32.4413	32.5079	32.5834	32.2707	31.8299	32.4004	32.0628	32.9247	32.3871	32.513	32.0689	32.3779	32.3537
36.1078	36.0581	36.0853	36.5051	36.1276	36.2836	36.496	35.7306	36.425	35.555	36.1468	35.8605	35.9191	36.6384	36.5504	35.871	36.2917	36.8393	35.7274	35.8043	36.4057	35.62	35.4147	36.163	36.4717	35.8398	36.5169	36.0878	35.8182	34.7401	35.7011	35.9472	35.942	35.3505	36.4904	36.2781	36.3474	35.8308	35.557	36.1724	35.9644	35.8019	35.4772	35.8879	36.1863	35.6945	36.4162	35.4976	36.2145	36.32
26.9537	26.5727	26.9944	27.2028	26.826	27.321	26.8964	26.3056	26.9508	26.5582	26.6115	26.5275	26.2193	26.824	27.2497	26.9063	26.7569	26.5481	26.8466	26.8988	26.8969	27.1658	26.4504	26.4405	26.8542	26.7717	27.1339	26.6126	26.978	25.7856	26.6301	26.7754	26.7843	27.1008	26.7231	27.0096	26.5747	26.7117	27.0985	26.913	26.53	26.0508	26.1183	26.1855	27.0677	26.5835	27.2166	26.3369	25.7212	27.0579
33.3384	32.6665	32.5177	33.4955	33.6902	33.0902	32.8714	32.8774	33.4489	33.1776	33.0483	32.801	33.1601	33.27	33.4971	33.1441	33.036	33.0429	32.7002	32.7019	32.9409	33.3436	32.4916	33.1594	33.484	33.8442	32.8068	33.2806	32.9934	32.2741	32.531	33.2994	33.0483	32.6221	32.7003	33.2033	32.8491	32.7705	32.5928	32.8881	33.1776	32.7317	32.2823	32.4446	33.2891	32.3021	33.0001	33.3515	32.95	33.3586
34.3135	34.3021	33.6022	33.8813	34.1041	34.0456	34.107	34.3508	34.3381	34.2445	34.5095	34.4015	34.4043	34.3677	34.2675	34.5935	34.5964	34.1028	33.8721	34.115	34.1642	34.5504	33.8781	34.3454	34.3595	34.3604	34.2488	34.4625	34.1613	33.9027	33.7923	34.5361	34.3947	34.1421	34.0831	33.9272	34.0088	33.9246	33.8465	34.2457	33.9984	33.1078	34.4357	33.6389	34.379	34.3167	33.9099	34.2764	34.9056	32.793
29.4101	31.2308	28.1163	29.723	23.9019	30.2089	29.1271	30.3098	31.4852	31.4518	32.657	28.2315	29.8895	28.8687	30.3548	28.7145	30.0908	29.6825	31.6414	29.2585	30.6757	31.6433	30.6426	28.9888	29.3184	30.6932	31.1964	31.0068	29.6626	31.4368	30.7622	30.4647	31.6449	29.9054	29.6096	29.5544	31.6821	32.6321	31.0014	31.2918	31.0952	32.1865	31.0808	32.6566	27.361	27.8577	32.0859	29.7634	32.8946	29.186
31.8982	32.3546	32.7197	33.9106	32.0843	31.5385	31.8607	31.9382	31.8251	32.1996	32.3085	33.0763	32.4215	32.033	32.3902	31.3765	32.0979	31.3033	32.3954	31.3068	31.8587	31.2171	36.0484	31.4348	31.0988	31.4653	31.3812	31.5019	31.2315	31.9881	32.9979	30.6533	31.0936	31.2133	32.2376	30.9895	30.4291	32.3571	32.2952	31.294	31.1792	32.2315	32.4391	32.7652	31.4012	31.7504	32.0007	31.2731	32.3868	32.2297
29.0052	29.2511	23.9753	22.6436	28.8623	28.5194	27.9121	29.1312	28.9546	30.7323	29.913	30.4251	29.295	28.6246	29.5544	29.5648	31.7351	30.4007	30.6024	30.3117	29.9317	30.1591	29.8355	30.1477	30.2509	29.4915	29.7124	29.8945	30.2572	28.843	29.1309	30.4478	30.4088	28.6417	29.7088	29.3426	29.4761	29.9581	29.4715	30.203	29.4302	29.1418	30.3681	30.2545	30.3391	29.6573	29.3884	29.7574	30.0828	29.1695
28.1503	29.8818	28.0734	28.0599	27.613	27.3304	27.3144	27.9043	26.9465	27.994	28.9239	26.8887	28.3487	27.8007	28.3175	28.3729	27.2839	28.4801	28.1831	27.1035	26.6717	27.7583	27.6297	27.7268	26.8819	28.5076	27.9784	25.8898	27.4932	29.8897	29.5157	28.2083	29.4721	28.896	26.945	24.9706	29.0043	29.8664	30.0714	28.138	28.8684	30.6459	28.7136	29.1839	22.7881	28.1726	27.7754	27.7234	26.2276	28.5629
27.4585	26.9322	26.6482	25.956	28.2816	27.2522	27.1543	26.2972	27.5265	26.5412	26.5978	27.373	27.1668	27.0113	27.6284	26.2888	27.8649	27.1404	27.2319	27.6082	28.1892	27.6887	26.6512	28.0036	27.6412	27.543	27.587	27.398	27.9134	27.2042	27.6092	27.21	27.8427	27.5511	27.7982	28.109	27.7066	26.4517	27.0996	27.3624	26.9725	26.126	26.7007	27.4077	27.9906	26.7493	26.6561	26.3663	27.6205	28.061
27.732	27.8049	27.3118	27.6237	27.5457	27.2822	27.4239	27.0822	27.8923	27.7797	27.2708	26.5638	24.5882	27.4825	28.0739	27.3151	27.496	27.8803	27.8315	27.3015	27.0681	27.3865	27.1305	27.4177	27.1261	27.7221	27.6824	27.1566	28.2971	27.8249	28.5638	27.8129	26.8675	28.1413	26.9832	27.7853	27.5645	27.989	28.3337	27.6125	28.3258	28.208	27.5007	29.016	26.566	24.5309	27.7412	26.6167	27.4109	26.8409
30.0096	29.8503	29.6145	30.0329	30.3175	30.3481	30.4174	30.3691	30.4117	30.1625	30.5981	30.5065	30.4677	29.771	29.4019	29.9986	30.1957	30.2402	29.5195	29.553	30.3955	30.1734	29.761	30.1016	30.4661	29.6002	29.8865	30.5825	29.8731	29.9546	29.922	29.8814	30.0153	29.21	29.6673	29.6157	29.9815	30.2909	29.8856	30.3712	29.5781	29.074	30.0702	30.1348	30.3079	30.6758	29.7926	30.2063	30.0159	30.367
32.2242	32.2433	32.5327	32.5138	33.0541	32.4672	32.8154	32.6092	32.7893	32.5382	32.5977	33.1213	32.5051	32.9747	31.6058	32.6182	32.5751	32.643	32.0023	32.6088	32.7504	32.5649	32.1004	32.7675	32.9432	31.9095	32.5873	32.5621	32.3267	32.0034	31.984	32.2439	31.8955	32.2734	32.7503	32.4521	32.5955	31.8057	32.169	33.1617	32.3457	31.2055	31.9092	32.0654	32.6418	32.1245	32.2625	32.5476	32.6245	31.8923
28.5849	27.9006	28.327	28.9417	28.7134	28.7261	28.8756	28.0581	29.0833	28.4019	27.9282	28.6544	28.632	28.8622	28.9496	28.2666	28.5259	28.6511	28.1036	28.5775	28.9379	28.8767	28.5947	28.869	29.2669	29.3764	28.7189	28.7942	29.2644	27.9148	28.1288	28.6901	28.4815	28.7654	28.4356	29.2156	28.8983	28.3021	28.3021	28.9221	28.7584	26.1321	27.6045	28.4665	29.4021	27.6602	28.2863	28.4355	28.816	29.0189
29.6198	29.3029	28.7621	28.33	28.1118	28.2447	25.0425	28.7622	27.9117	29.3172	29.6084	23.1241	29.1474	28.6591	29.0126	29.9124	27.9828	28.5247	30.558	28.2479	24.1423	28.5546	27.6886	28.507	28.2006	29.1354	28.8201	26.9369	23.5049	30.55	30.3018	29.8969	30.309	29.4144	28.0633	28.4325	29.3668	30.7864	30.0367	28.9485	29.2146	30.1806	30.043	29.3317	22.8357	23.2985	28.9795	28.4962	26.8486	29.223
21.9115	27.932	26.9542	26.9914	25.4568	24.9762	25.3857	25.0481	25.1046	26.7161	27.3569	22.5998	26.2045	25.4762	26.1425	23.2565	25.3054	25.8243	26.7148	22.6512	26.354	25.0534	26.1048	24.8457	25.7739	26.4494	25.6011	25.3158	25.0918	29.0805	26.8674	25.7332	27.1618	23.7229	25.7344	25.4983	27.0114	28.7296	28.1104	25.7031	27.1493	28.836	27.248	28.0604	24.2347	26.834	26.0961	26.6693	27.4927	25.9393
33.5598	32.6547	32.422	33.1829	33.6705	33.1981	33.166	33.4002	33.2617	33.2178	32.9566	33.1884	33.5427	33.7392	33.8503	32.8723	32.4626	33.0095	32.5041	33.3474	33.3715	33.5147	33.3879	33.0442	33.3444	33.3299	32.958	33.2866	33.5165	33.1499	32.624	33.001	33.167	32.8463	33.0574	33.1505	32.9769	32.216	32.8531	33.1414	33.3683	33.0484	32.3556	32.2285	33.7302	32.6183	33.3737	33.1123	33.1077	33.2725
28.7515	28.7172	28.8961	28.6746	28.8707	28.548	28.7773	28.5288	28.7982	28.9874	28.7459	29.1383	28.9601	28.5907	28.8684	28.8513	28.8671	28.6005	28.6381	28.8967	29.026	28.8821	28.4563	28.598	28.7432	28.6432	28.5791	29.0663	28.6001	28.5352	28.537	28.728	28.6106	29.6614	28.5698	28.4548	28.1637	28.2944	28.6088	28.924	28.6023	28.388	28.8914	28.7005	29.5996	28.8864	28.5622	28.9601	29.9456	28.5303
25.3791	24.1413	25.5711	25.1523	24.8355	24.4245	25.1992	24.0636	25.052	25.3248	23.2655	30.2914	25.8217	24.2037	27.1407	24.8479	26.7681	24.7907	29.798	25.0878	25.1593	23.2124	35.1393	26.6283	24.8278	24.5333	25.0282	24.884	26.2325	25.308	23.4905	24.993	25.2113	23.9607	26.3507	21.3379	25.0882	24.7587	23.6512	26.0136	22.5723	22.5286	27.2535	24.3254	26.6148	25.5669	24.7422	23.1944	29.3493	25.7159
34.7462	33.9436	34.222	34.6966	34.6328	34.6431	34.7189	34.6404	34.6447	33.7033	33.8671	34.0276	34.0706	34.6472	34.0935	33.5506	35.1836	34.7514	33.779	34.7907	33.8472	34.8037	34.1539	34.2773	33.8343	34.923	33.3741	33.9634	34.83	33.8909	34.2074	34.4565	33.8515	33.7339	34.7031	35.2018	34.4914	33.715	33.696	34.1154	34.1504	33.2068	33.1831	33.0917	34.207	33.3357	33.9485	33.8514	34.8558	34.6797
31.3056	30.739	31.106	31.1203	31.1342	31.087	31.3319	30.6494	30.8654	31.1746	30.5822	31.3523	31.0322	31.2193	31.2833	31.136	31.0226	30.96	31.1503	30.8884	31.0158	30.8008	30.4374	30.8976	31.152	31.1974	31.1915	31.0024	31.0396	30.4925	30.7081	30.9766	30.6526	31.0636	31.0836	30.8945	30.6436	30.6295	30.8362	31.3768	30.8958	30.5885	30.7694	30.6734	31.0566	30.5668	31.3576	30.573	30.6647	31.0312
30.6692	30.5311	29.8784	30.4508	30.4458	30.4403	30.4336	30.3743	30.4706	30.4041	29.8036	30.7835	30.8424	30.5406	30.8389	30.4067	30.4725	30.8205	30.3506	30.859	30.644	31.1163	30.4436	30.7879	30.504	30.6882	30.3706	30.8496	30.3597	30.1848	30.1709	30.5925	30.1442	30.5865	30.4444	30.5328	30.3242	30.0805	30.4121	31.032	30.3145	29.6421	30.107	30.1363	30.8842	30.4297	30.5139	30.647	30.4473	30.5448
31.391	31.208	30.656	30.963	30.8298	31.1162	31.0863	31.0573	30.9624	31.0699	30.6788	31.129	31.5506	31.4237	31.3533	31.0955	30.9715	31.3292	31.075	31.5352	31.1087	31.7242	30.9826	31.3391	30.9663	31.2693	30.9509	31.2813	31.1814	30.9222	30.7297	31.3069	30.8376	30.9656	31.2514	31.2993	31.0675	30.5127	31.1164	31.7503	31.0018	30.1597	30.8415	30.7052	31.5912	30.7033	31.1635	31.1547	31.0653	31.0752
30.5695	30.4763	29.7547	30.055	30.3039	30.3663	30.1999	30.4411	30.4468	30.2875	29.9046	30.723	30.7286	30.6665	30.379	30.2097	30.4683	30.4572	30.2691	30.6934	30.5256	30.9718	30.1691	30.5993	30.3563	30.2663	30.3057	30.7909	30.4275	30.4134	29.9917	30.5328	29.8975	30.5812	30.4292	30.6029	30.3187	29.8098	29.9736	30.9314	30.3031	29.9459	29.6185	30.002	31.0873	30.7232	30.3465	30.5074	30.4759	30.2734
23.3009	27.4718	27.3753	23.4716	23.7988	27.0441	28.2649	23.8666	28.2011	25.1733	27.4129	22.3006	25.0245	23.3615	25.0611	22.7038	25.8036	27.4711	21.8124	24.5002	27.7825	25.768	26.2852	24.2611	23.8065	24.6774	26.7052	24.2519	26.3176	26.8235	27.6575	25.3734	26.6167	27.2445	27.5138	28.4637	26.3497	25.5416	23.1641	26.9722	24.537	27.5609	24.5057	27.3843	26.8355	22.9796	27.4884	26.5067	24.5196	22.1557
31.3565	31.4611	30.943	31.3673	31.4665	31.3229	31.3403	32.5484	31.2439	31.2513	32.4533	31.5203	31.5419	31.8536	31.5601	31.2331	31.5632	31.4907	31.1414	31.7374	31.4185	31.8417	31.5956	31.0426	31.2035	31.2654	31.5298	31.4288	31.0571	31.3922	30.7194	30.7366	31.2414	30.3846	31.2153	30.8683	31.501	30.5275	31.3244	31.6546	31.4145	30.8587	31.1272	30.8777	32.1201	31.9101	31.3817	31.5905	32.1665	30.6932
28.4378	26.6071	27.3363	24.925	31.579	26.9226	28.2427	29.0295	30.8781	30.1062	26.3834	25.8214	26.4696	24.2302	24.5915	28.6165	26.9643	23.0967	25.6918	29.9255	23.4648	27.802	28.7145	32.0683	29.5958	30.6735	29.6436	29.4423	30.1989	30.5142	25.6327	30.8225	25.4746	28.3064	26.1097	24.8867	24.2501	28.3142	25.7506	28.6405	31.5347	29.5077	29.3193	25.0369	23.6766	23.9696	26.2297	23.3925	27.8435	30.4086
26.1834	26.1598	26.2636	26.4723	26.1746	26.4194	26.7	26.4797	26.6561	25.8662	26.1185	26.5561	26.626	26.3121	26.2802	25.6175	27.0459	26.4242	26.747	26.6561	26.7259	26.9218	26.6129	26.6491	26.8681	26.6869	27.009	27.0438	26.7033	23.8604	26.4577	26.4171	25.1421	26.4532	26.1522	27.8125	26.7935	26.271	26.1129	26.6781	26.657	23.8725	26.4742	26.6453	27.3587	23.314	25.8538	26.1895	27.9078	25.3426
34.0645	34.0015	34.3309	33.6851	34.0412	34.0389	34.338	33.7062	34.0698	34.2238	33.4805	33.9789	34.0389	33.9978	33.6788	34.1007	33.7333	33.8515	34.1909	33.5036	34.1745	33.6943	33.2392	34.0624	34.0064	33.8175	34.1173	34.0793	34.3708	33.8459	34.3385	34.1218	33.3036	33.6056	33.8609	33.7516	33.8953	34.0744	34.0869	33.7861	33.8747	33.8196	34.3138	34.1162	33.4487	34.1146	34.2354	33.8454	33.2381	33.3229
32.4521	32.0705	32.18	32.1758	32.7022	32.3066	32.646	32.3902	32.443	32.0054	32.6529	32.498	32.697	32.5855	32.6758	32.3637	32.4052	32.2744	32.4323	32.7888	32.5332	32.6643	32.2505	32.1388	32.6258	32.3894	32.3706	32.3234	32.517	31.8305	31.8329	32.0937	32.2128	32.32	32.3546	32.2855	32.0619	32.0473	31.9412	32.6185	32.2541	31.5669	32.0089	32.1905	33.0167	32.046	32.4684	32.0973	32.9193	31.6283
26.037	26.6454	25.9397	27.8729	26.8314	26.6757	23.5978	25.8025	27.4028	25.945	25.5187	25.2693	28.3716	23.4138	27.2676	26.5289	25.1618	24.1752	26.2177	27.6	26.412	25.5425	22.7388	26.2759	27.5411	23.0714	26.4271	27.4783	24.8002	23.762	25.4085	25.9983	25.4115	26.2671	23.0775	24.6635	24.0328	24.5524	25.5737	24.1041	26.2657	25.7452	22.9551	23.5241	27.5042	26.6781	26.3412	25.2507	24.6742	25.7117
31.2309	30.9973	31.1211	31.5608	31.2923	31.4386	31.5568	31.6417	31.3771	31.5263	30.9843	31.9281	31.0945	31.613	31.5967	31.3946	31.5433	31.5936	31.1362	31.4254	31.3342	31.6482	31.4102	31.6952	31.5762	31.7453	31.8031	31.3802	31.6221	31.1114	31.182	31.5605	31.1047	31.6238	31.3041	31.7469	31.3165	31.2199	30.9471	31.6577	30.9412	30.5976	31.2698	30.8779	31.7482	30.6655	31.2096	31.0603	31.7973	31.2164
31.5925	30.0428	31.1382	30.3158	31.118	31.5072	31.1406	30.5265	31.2641	30.0193	29.4043	31.6133	31.4548	29.6811	30.4968	30.3415	31.1796	31.153	29.9738	31.7633	31.3698	30.0865	31.3207	31.4978	30.9341	29.9731	30.8802	31.4241	32.0746	30.8976	30.9773	31.167	31.5109	30.5503	31.8353	29.1284	31.0282	29.8384	30.9065	30.6688	30.3359	30.5075	30.9642	30.8738	31.9459	31.4713	30.9046	31.5516	31.7648	31.8171
36.1938	34.8986	35.8657	35.9064	36.0851	36.0482	36.1019	35.5378	35.8834	35.7547	35.0979	36.8222	35.9113	35.7934	34.9098	36.2632	35.6846	35.8988	35.5309	36.9164	35.8472	35.0931	35.7585	36.4104	35.7832	35.7249	36.2122	36.4667	36.6053	35.3589	35.6929	35.89	35.8982	35.282	35.931	35.4918	35.8518	35.2219	35.5083	35.4658	35.6707	35.5686	35.5468	35.6852	36.9525	36.212	35.2518	36.1244	36.079	35.1126
33.3874	34.0718	33.6782	33.4048	33.9945	32.3826	31.7537	32.308	32.6999	33.6436	33.5177	32.0102	33.8901	32.6648	33.4659	33.6756	32.1723	33.7409	33.3451	32.1369	33.189	33.4111	33.1388	32.6919	33.0337	33.3141	32.1045	31.8886	33.1312	35.1332	34.3873	33.2077	34.425	33.5234	33.2503	32.7392	33.64	34.6415	34.1807	32.2456	33.7317	35.6383	34.2541	33.9639	31.1016	32.9659	33.194	32.941	31.67	33.3779
26.019	27.3254	27.8415	23.0154	26.109	26.977	26.8795	26.1569	25.894	27.6342	25.5696	29.0736	27.0133	24.3648	25.9094	26.5665	28.0188	27.1525	28.2177	26.6833	25.8525	24.124	27.5866	27.7563	25.9181	24.6139	25.3158	27.5592	25.5049	26.6518	28.5393	30.071	26.227	25.7912	25.3288	25.8925	28.2747	26.0419	25.25	25.6023	25.4615	26.3195	27.726	26.076	27.3371	27.7053	28.1643	23.1851	28.2087	27.2954
30.1534	30.6391	31.066	31.0503	31.2492	31.0285	30.054	31.1882	31.2636	30.9083	31.2025	31.1638	30.401	30.8773	30.6692	30.8306	31.1786	30.7246	31.1591	30.8676	30.6641	31.2944	30.6995	30.8222	31.1983	30.8674	30.9252	30.873	30.3951	30.7141	30.4494	30.7899	30.7885	30.638	30.6763	30.9405	30.5477	30.0058	30.2848	30.7451	30.6469	30.952	30.3558	30.4629	31.1336	30.1744	30.7608	31.1963	30.8007	30.7615
32.7016	32.3399	32.4121	32.6582	32.5934	32.4487	33.03	32.4427	32.1353	32.4064	32.4183	32.5727	31.8591	32.8543	32.3124	32.9978	32.6063	32.3085	32.4102	32.7766	32.2293	32.6465	32.0248	32.4133	32.0947	32.334	32.6072	32.1112	32.2434	32.5386	32.4339	32.5669	32.5424	32.7857	32.4448	32.5422	32.3034	32.3966	32.862	32.5142	32.3597	32.139	32.2122	32.1574	31.9084	32.3233	32.5808	31.8418	31.6561	31.9379
25.4606	26.4517	23.7785	25.3899	26.3068	26.1042	22.8942	25.3662	25.2414	26.3125	24.7991	24.6576	25.1845	25.3862	26.5266	23.855	26.2576	27.3974	23.4387	26.8175	25.6421	26.7491	25.9896	25.5034	24.0757	26.1512	24.7813	25.4019	25.9397	23.4813	23.0766	24.0529	24.1364	25.6681	26.3461	25.5238	27.4197	23.7336	25.9002	26.6525	21.825	23.8962	26.4336	23.9699	26.536	24.5175	26.0184	24.7289	23.6601	25.0097
27.7432	27.6134	27.7226	27.873	27.9649	27.9303	28.1566	27.6655	27.4832	27.233	27.0892	27.669	27.7311	27.8092	27.1381	28.5568	27.7128	28.067	27.8958	27.3832	26.7894	27.5771	27.3333	27.4285	27.3057	27.2999	27.2226	28.0906	26.3731	26.4248	26.8445	27.5863	26.944	25.8664	27.7156	27.6152	27.4451	27.3981	26.0232	27.4539	27.4331	24.2758	26.5922	26.0907	27.1845	24.0176	27.7554	27.3713	26.0753	27.0121
24.523	23.0409	22.3169	24.7621	25.2492	24.4653	24.3838	24.7167	24.0741	24.6416	24.317	23.3497	25.4253	24.638	25.5525	23.2867	23.9888	23.8998	24.0176	25.0852	24.2691	25.327	26.231	23.793	24.628	25.3069	24.7069	24.3661	23.9265	24.4097	23.8402	23.94	23.989	24.7479	23.4471	25.2008	24.607	23.0696	23.9216	24.4017	24.6173	25.1738	22.7873	23.0412	24.6064	24.1913	24.3877	25.6368	24.4899	24.1882
31.1708	31.1813	31.2769	31.1482	31.6393	31.6195	31.3845	31.241	31.0396	31.3333	31.464	31.808	31.9079	31.3162	31.1567	31.7108	31.6314	31.2467	31.6618	31.5754	31.2921	31.7162	30.9481	31.5289	31.5177	31.5876	31.1737	31.6529	31.6395	30.9147	30.931	31.4149	31.2257	31.5008	31.354	31.5117	31.3251	31.1249	31.3384	31.8607	31.4274	30.8466	31.5541	31.2454	31.4988	31.3211	31.2408	31.4027	31.7917	31.4661
24.205	26.4642	25.215	26.7398	26.5802	26.0075	26.8306	26.2921	26.1458	26.2736	26.4517	26.6051	26.853	26.5749	26.3507	26.3647	27.3892	26.245	25.5078	27.0859	26.4718	27.0555	26.3288	26.0114	26.5317	26.8657	26.7974	26.0224	25.7258	26.2274	24.0158	26.3029	26.847	27.0216	26.151	26.5054	26.3515	24.2786	24.1503	25.6357	25.8137	24.9625	23.8357	24.1176	26.8833	25.3709	26.0346	25.9275	25.8816	22.5973
30.05	28.2703	29.5345	29.1461	30.1687	29.5499	30.0192	30.141	30.0222	30.3684	30.2021	30.2903	29.9136	29.9539	29.6575	29.9908	29.9073	30.04	30.2563	30.143	29.5143	30.3287	29.2798	30.0648	30.243	29.9691	29.903	30.299	29.7515	29.4131	29.4506	28.825	29.74	29.7731	29.5744	29.6927	29.637	29.633	29.7073	30.2821	29.5462	29.0358	29.7226	29.299	29.9647	30.102	29.7853	29.8155	29.7981	30.0793
26.1703	26.3193	25.8672	26.2613	25.5692	26.5078	26.3876	26.7067	26.3136	25.9539	27.2044	26.4245	26.6771	26.4565	27.1508	25.731	25.7646	25.5977	26.5369	26.1203	26.3316	25.686	25.5429	26.3101	26.1411	26.7268	26.526	25.4078	26.4767	25.8676	25.6011	25.5807	26.0905	26.7119	25.7895	22.8423	24.4214	25.0882	26.3384	26.5459	25.972	24.0742	22.9754	26.5573	27.1507	25.423	25.6977	25.8599	26.6751	24.3749
26.9063	26.4143	26.7548	26.6317	25.5607	26.6674	26.6085	26.6749	26.8481	26.9738	25.3813	26.3371	26.8564	26.3324	26.7249	26.4181	27.0543	27.2628	26.5234	26.5869	26.3185	26.3315	26.5803	26.0265	26.5038	26.2378	26.5562	26.9079	26.622	26.0528	26.8591	25.1743	26.4303	25.5774	26.7314	26.2363	26.4523	25.9727	25.7716	27.0124	26.7643	26.0197	26.684	26.2901	26.973	25.7134	26.5267	26.5317	27.6001	26.3391
33.3046	33.2473	33.7593	34.1878	33.1021	33.398	33.7845	32.5534	32.7318	33.1088	32.6937	33.5475	33.2457	33.175	33.2601	33.3477	33.3741	32.9836	33.6578	33.0769	33.1633	32.6172	32.7641	32.1591	32.4062	32.8699	33.5299	33.0606	33.4246	32.9062	33.1292	33.1939	32.5637	32.9839	33.1853	32.4517	32.9664	33.8579	33.2445	33.3368	32.7856	33.7744	34.4854	33.9801	32.6633	34.0029	33.5656	32.2408	33.7361	31.8835
34.5701	34.6029	34.2431	34.3809	34.8309	34.7747	34.8197	34.9675	35.0487	34.6308	35.108	34.8027	34.7473	34.6772	34.7537	35.0825	34.7638	34.7094	34.6891	34.8511	34.7315	34.9187	34.6802	34.9118	34.8898	34.8954	34.801	34.9941	34.6765	34.4161	34.2428	34.4997	35.0694	34.6879	34.5755	34.6867	34.6447	34.4071	34.24	34.6075	34.457	33.756	34.3274	33.8403	34.9179	34.4364	34.4804	34.5584	34.625	34.7032
34.0884	33.8145	33.626	33.826	34.2043	34.0553	34.1188	34.2363	34.3117	33.8289	34.3364	34.2459	34.2608	34.1207	34.3092	34.4943	34.0548	33.9512	34.0061	34.2329	33.9941	34.1529	33.8802	34.307	34.2335	34.2227	33.9291	34.2177	34.0655	33.8107	33.586	33.9068	34.011	33.724	34.1161	33.9413	34.0593	33.703	33.6529	34.0513	33.9453	33.2854	33.6227	33.3502	34.3155	33.8567	33.8658	34.0058	33.7775	34.2742
29.3817	28.8943	29.3147	29.2462	29.042	29.4409	29.4021	28.4123	28.7537	29.2424	28.4295	29.3953	29.0338	29.0782	29.0458	29.4416	29.1492	28.8612	29.2361	28.6268	29.1801	28.8015	28.6075	28.935	28.9871	29.1207	29.0607	29.6012	28.9046	28.6748	28.7369	28.8656	28.2662	29.4262	29.1657	28.9033	28.4242	28.7875	29.0742	29.1281	29.1138	28.3116	29.2802	28.4956	28.7993	28.6494	29.4771	28.2231	29.0445	28.9246
28.3753	28.4295	27.7591	28.2975	28.7355	27.9482	28.5172	28.5567	28.2083	27.9519	28.1213	28.8159	28.3758	28.3909	28.59	28.0048	28.0058	29.0996	27.9823	28.7888	28.1629	28.4943	28.6247	28.1448	28.403	28.9036	28.2397	28.2166	28.0802	28.4036	27.1296	28.0684	28.9873	27.9443	27.8821	28.2167	27.9671	27.8365	27.7868	28.6294	27.8089	27.5259	27.9052	27.9715	28.9723	27.6809	27.9803	28.8388	28.3268	29.4783
30.0141	29.1819	29.6139	29.5423	30.5521	29.7175	29.986	30.324	29.9751	30.1891	30.5763	30.195	29.917	30.1447	30.3055	30.1498	30.1135	30.4929	30.2435	30.6381	29.9338	30.7819	29.9239	30.3446	30.5236	30.3178	30.2123	30.7104	29.8138	29.6675	29.552	29.1114	30.1768	29.8504	29.9037	29.9824	29.4291	30.0572	29.7056	30.8003	29.7559	29.1571	29.6503	29.8713	30.6823	29.8495	29.7556	30.0262	29.8001	30.0373
26.4103	26.8104	26.6026	26.2006	26.6745	26.3007	26.6119	24.4196	24.8017	26.1531	27.7919	27.3336	26.211	27.3712	27.1025	25.9404	27.5059	26.4619	26.709	27.0334	26.4707	26.9436	26.5654	27.1113	27.1445	26.6717	26.9487	26.2618	25.2936	25.6313	24.5723	25.9376	26.2786	26.5336	26.6051	26.8972	26.9985	22.149	21.9815	26.3238	26.6351	26.0632	26.4758	25.7121	27.4477	26.7032	26.3988	25.6951	26.3916	26.1509
28.2803	28.1978	27.5893	27.7583	27.6214	27.8779	27.936	27.7784	27.9493	28.0892	27.5527	27.5442	27.4227	28.1726	27.8104	27.779	27.1772	28.3388	27.4053	27.6527	28.1074	28.2751	27.4901	27.7005	28.0264	27.7507	27.3748	27.5023	27.8517	28.214	27.6422	27.8248	28.068	28.164	27.9984	28.0574	27.4036	28.0347	28.7912	27.998	28.289	28.1324	28.1985	28.1001	26.8889	28.3154	27.831	27.8745	28.3284	27.3886
33.0804	32.4482	33.0165	33.1339	33.2029	32.392	33.157	32.88	32.9368	32.2388	32.796	33.3362	32.7333	33.1706	32.7318	32.6937	33.5912	33.2752	32.9265	32.7162	31.8911	32.9946	32.5454	32.8797	33.0702	33.1942	32.7136	32.6116	32.7842	32.2806	32.538	32.8314	32.2252	32.7884	32.425	33.0349	32.8658	31.757	32.3407	33.3538	32.3743	32.1341	32.1932	31.3868	32.8633	32.4027	32.2401	32.3847	32.5134	32.5249
31.0598	31.648	31.0675	31.8179	32.1556	31.085	31.7973	30.6804	31.3	30.8506	31.4653	31.2653	30.6167	31.6213	31.7581	31.3164	30.5391	31.0847	31.0214	31.0271	31.1	31.6586	31.0914	31.7198	31.2925	31.4276	31.766	31.0955	31.4292	31.7735	31.2531	31.2536	31.0254	31.4255	31.5815	31.2336	30.8385	31.1044	31.4364	30.7662	31.4991	31.7068	30.0324	30.8417	32.2591	30.9594	31.405	31.5807	31.7034	30.9805
28.2846	27.8347	28.1384	28.4006	28.2758	28.6256	29.0101	28.3192	28.8979	28.5654	28.3611	28.3143	28.9257	29.1388	28.9222	28.6916	28.6308	28.7246	28.6253	28.7396	28.5554	28.5275	28.5419	28.2389	28.6336	29.0992	28.6449	28.2322	29.037	27.4973	27.7717	28.3186	27.8656	28.3015	28.4175	28.2213	28.0661	28.0129	28.6287	28.4919	28.1139	27.7862	27.9058	28.2082	28.8971	28.0485	28.8668	28.3305	27.6868	28.6894
30.6741	30.271	30.2379	30.5554	30.8909	30.6637	30.1595	30.9277	30.6628	30.0197	30.7062	30.2309	30.5085	30.5502	30.7167	30.3565	30.7449	30.5768	30.4807	30.5821	30.5829	30.8636	30.1296	30.5361	30.8227	30.7417	30.6271	30.2704	30.6539	30.2354	30.0052	30.5026	30.829	30.1126	30.5714	30.6266	30.2413	29.7193	30.0318	30.6686	30.347	29.0854	29.7399	29.8451	30.895	30.1424	30.1823	30.1409	31.2147	30.1164
24.0993	25.0802	23.0467	25.3465	24.981	23.4392	27.5281	23.3201	24.234	24.5358	24.2445	24.9585	22.7956	26.6464	25.0693	23.5255	23.9396	23.6701	24.1976	24.6092	24.2805	23.6434	27.5623	24.4045	23.9641	23.5783	24.4167	24.5405	24.7847	25.2626	24.3116	24.9575	25.3858	25.8552	24.3945	25.0861	24.5474	22.5946	24.9686	24.1585	24.608	23.4703	23.802	25.1268	25.0371	22.2162	25.3389	24.4969	24.4414	24.6337
25.6999	24.6355	24.5116	25.1381	25.8853	25.2263	25.4142	25.8702	25.7147	25.1933	25.2451	25.311	25.2312	25.7215	25.7511	25.2293	25.196	25.3725	25.2795	26.0049	25.3941	26.1811	25.4662	25.287	25.0887	25.9567	25.1885	25.4896	25.8566	24.7187	25.0729	25.6502	25.7999	25.1387	24.2094	25.1942	25.5401	23.1362	23.9673	25.2739	24.3796	25.1445	25.2734	23.9186	26.5853	22.9903	25.2946	24.9173	24.9625	24.9474
23.6896	23.7929	24.3676	24.6436	24.919	24.3826	23.6493	22.9108	24.1558	24.0542	23.7191	24.284	24.7805	24.0431	23.5271	23.7177	24.5568	24.7543	23.863	24.1781	24.4613	24.3825	24.1441	24.5302	24.2697	24.0037	24.7751	24.5426	23.6889	24.7914	22.9879	23.453	23.229	24.0465	21.8758	24.1903	23.6687	23.8704	23.7493	24.6712	24.0478	24.7275	22.6575	24.9308	24.8763	21.808	23.9983	23.9922	24.5209	22.6199
30.1945	30.7698	30.6285	33.1011	30.1924	29.6739	30.2143	30.5101	29.9765	30.5502	30.8806	29.9031	30.767	29.4921	30.1823	29.3553	30.4045	29.6998	30.5181	30.2086	30.0955	29.7945	29.7834	29.5188	29.831	29.9334	29.8664	29.8087	29.8191	30.4247	31.445	28.9486	29.753	30.1894	29.8903	28.9107	29.1126	30.6821	30.8638	29.7542	30.0376	31.1914	30.7357	30.0693	29.5526	29.9706	30.3364	30.0233	28.6807	30.2685
30.873	30.7098	30.7493	30.4738	30.3069	30.5162	31.7003	30.3542	29.4745	30.6238	30.8023	31.0312	30.67	30.9783	30.8493	30.9807	31.213	30.9725	31.3217	30.4623	30.208	30.2304	29.8827	31.0739	30.6092	30.219	31.0618	30.4961	30.7682	30.6315	30.2911	31.3469	30.4346	30.397	30.1931	30.4269	30.1595	30.1477	30.3752	30.3749	30.8069	30.6177	30.4259	30.1847	30.0304	29.9478	30.099	30.1019	30.4835	30.7333
29.5847	30.4178	29.578	30.4215	30.0705	30.4714	30.1017	31.1203	30.3122	29.5314	31.0331	30.271	30.3554	30.4433	30.9457	29.808	29.9732	29.9719	30.5523	30.3941	30.1126	30.2038	30.111	30.318	30.3361	30.6081	30.7458	29.7449	30.4611	30.0274	29.983	30.1049	30.1803	30.6909	30.2327	29.3546	30.0424	29.63	30.3818	30.3432	30.1136	29.1687	29.666	29.7565	30.4884	29.5811	29.8169	29.7651	30.2665	29.1409
30.7095	30.6641	31.5949	32.2819	30.7223	30.3014	30.5436	30.2317	30.5333	30.7062	30.356	30.5769	31.3247	30.956	31.1399	29.8794	30.4689	29.7397	31.8401	29.5193	30.5296	29.9742	30.831	30.2281	29.263	29.3913	29.3973	29.2535	29.7232	30.3434	30.5633	29.4774	29.4915	29.8365	31.0019	28.7061	28.8658	30.295	31.2565	29.9414	29.6797	30.314	30.464	31.9862	30.1258	30.731	30.1643	30.1946	30.1364	30.8775
31.3757	30.5816	31.0866	31.0926	30.9366	31.2287	31.3232	31.0859	31.293	30.7744	30.7395	31.2171	30.8464	31.1794	31.5612	30.7917	31.0965	30.9811	30.8221	30.9957	31.3181	31.0559	31.0716	30.9686	31.1607	30.7273	31.189	30.9708	31.4439	30.4913	30.5669	31.0116	30.4003	30.5239	31.275	31.1601	31.19	30.0646	30.2944	30.7374	30.6767	30.5872	30.536	29.9331	31.6195	30.4626	30.6191	30.759	31.703	30.7691
24.6675	25.8416	26.9605	25.7151	27.3308	26.7581	27.6355	22.6608	26.2594	26.9672	25.0786	27.2311	25.4334	26.253	26.2208	26.8253	26.5088	25.6001	26.9518	26.8335	26.7551	26.1356	25.4855	27.0021	23.2569	26.4919	26.6788	26.9876	26.7864	26.7269	26.7295	26.8112	23.3536	24.1062	24.6027	27.3829	26.3181	23.5668	25.388	25.9585	25.4021	25.9189	26.837	26.5825	26.6207	26.6027	26.6767	27.1471	26.2587	25.351
32.9989	32.6401	32.4524	32.555	32.8021	32.8794	33.4381	32.8162	33.1299	32.9569	33.1754	32.7049	32.9394	32.7467	33.153	32.4333	32.7846	32.8655	32.864	33.1894	33.0695	33.4025	32.8905	32.5475	33.367	32.8735	33.3367	32.813	33.2824	32.3197	32.1878	33.219	32.8109	32.9297	33.3423	32.4843	32.4462	32.5661	32.1823	32.7029	32.6469	31.7779	32.5132	32.1973	33.081	32.2434	32.872	33.1485	32.9734	32.9368
27.0108	26.1077	26.7316	27.5117	27.4365	27.3691	27.8389	26.6783	27.3513	27.7229	27.5995	27.7824	26.856	27.5505	27.75	27.3045	27.7431	27.3255	27.0565	26.9372	26.8599	27.7814	26.962	27.0197	27.5414	27.5815	27.7401	27.3121	27.3287	26.8048	26.9765	27.0475	26.6132	27.1451	27.0223	27.6715	27.1355	25.9096	27.1057	27.7352	27.2762	24.9635	27.252	26.352	26.8102	26.397	26.9172	26.6593	26.4264	26.7573
30.3384	29.2011	29.4088	30.3973	30.0771	30.397	30.1594	29.8249	30.555	30.3298	29.18	30.1287	29.7428	30.4439	30.106	29.8142	29.4928	30.2312	29.4515	29.827	30.2674	30.8438	29.4186	30.0109	30.2908	30.1701	30.5297	30.0271	30.2303	29.5655	29.9068	30.2034	29.9021	28.6425	29.7125	30.4809	29.8815	29.2069	29.5568	30.1352	30.1154	29.0687	29.6136	29.2322	30.8377	29.0459	29.584	30.0417	30.5027	29.8132
26.4195	24.5546	26.2073	27.3432	25.6955	26.998	28.6857	26.3421	25.7678	26.1455	26.3371	25.8489	24.9418	26.9242	27.8314	26.4634	27.3177	27.1535	26.2819	25.5167	27.7582	27.0288	26.8792	26.4816	25.8632	24.4681	27.952	26.3618	27.1857	23.3658	24.3238	27.9632	25.8464	24.6676	27.4182	26.296	25.7766	24.6696	26.2415	27.5635	26.4673	26.3675	24.9313	24.3165	27.7266	25.2306	27.0594	23.9061	26.4504	26.5275
28.1963	31.1683	31.3952	27.2494	29.6359	31.5649	30.3589	29.9987	31.9121	28.0769	31.0966	29.3082	28.7847	29.5004	29.8186	28.079	28.4002	31.5304	28.1885	28.3913	31.4887	28.3814	32.4462	28.3721	28.7962	28.6395	29.2568	29.5969	29.075	31.2601	31.266	28.5279	30.9242	31.5867	31.7022	27.1318	29.583	28.4422	27.4402	31.6139	28.7879	31.0944	28.8486	31.4839	28.9788	29.2196	30.9524	28.9808	30.4502	27.4814
26.2091	25.2226	26.1719	26.2869	26.6287	26.2198	26.9307	26.0195	26.1675	26.0632	23.9428	26.4062	25.8463	26.4572	25.6779	25.44	27.3562	26.571	25.3254	26.5416	26.4786	26.196	26.1319	26.6877	26.9932	25.9112	26.7162	26.8608	26.5312	24.8819	25.8286	26.451	26.6087	25.9261	25.9086	25.5591	26.255	25.872	22.9063	26.5479	26.6893	26.1727	26.0155	26.631	27.3459	27.0561	25.9191	26.2554	27.0269	26.7619
31.9712	31.1497	32.3048	33.1184	32.6816	31.4782	34.1078	30.6024	31.8145	32.222	32.056	31.1283	30.8807	33.8034	32.2921	31.0214	29.8226	31.7639	32.6493	31.8917	31.1099	31.0018	31.6068	31.743	31.3294	31.2873	32.5536	31.1834	32.908	31.9163	32.842	32.3268	32.5947	32.7471	32.1515	30.6793	32.9084	32.7699	33.046	32.3322	32.1451	32.4287	31.9408	31.372	31.4442	32.0281	31.7408	32.1769	30.8059	32.3225
31.7384	30.9844	32.0693	32.7966	32.703	31.1806	33.932	30.0753	31.3572	32.1072	31.8473	30.9643	30.6788	33.5251	32.2375	30.7871	29.8342	31.8638	32.3691	31.501	30.5832	30.6767	31.6174	31.482	31.0631	31.1714	32.2268	31.06	32.687	31.8297	32.7449	32.1477	32.09	32.6272	31.7876	30.3645	32.7003	32.7573	32.7592	32.0221	31.5437	32.0404	31.8079	31.9558	30.8714	31.1052	31.3064	31.8197	31.2735	31.7982
29.0787	29.1536	29.192	29.1977	29.1633	29.1332	29.4051	30.432	28.9331	28.3969	29.1128	28.9519	28.3399	29.3207	29.455	28.6388	28.9397	29.3071	28.5426	29.1067	28.8225	29.1273	28.9925	28.8801	28.9214	29.5448	29.2594	28.572	29.1134	28.6193	28.8307	29.1838	28.8722	29.0401	29.5569	29.9299	29.1757	28.2707	28.7726	29.1209	28.9161	28.4777	27.3753	28.7277	29.6141	29.4954	29.1977	28.7137	29.4895	28.5684
28.5081	28.9956	28.4378	27.651	30.351	27.3815	27.279	23.2841	26.5294	28.1774	28.7258	27.6558	28.5742	27.8941	28.3924	29.4135	27.049	28.8071	28.1274	26.9737	27.664	27.8488	27.7062	23.7102	27.8077	28.2878	27.2553	26.5191	28.35	29.7752	27.5208	27.6726	28.8557	28.3316	27.5347	27.5433	28.7635	29.0177	29.6709	27.3023	28.4123	30.2422	28.414	27.7062	25.922	26.9158	27.6889	27.1002	26.7455	28.1167
25.1772	24.7171	24.401	24.4178	25.8071	24.5694	25.5048	24.2824	23.9226	25.214	25.3308	24.9448	26.0241	25.0993	25.3777	26.3155	24.4234	26.5655	26.0382	24.4355	24.8696	25.0473	24.7716	23.5593	23.8327	23.7172	25.3778	23.8975	25.5267	23.743	25.7727	25.5747	23.5577	22.2107	24.8884	25.326	21.905	24.475	25.2116	25.3242	22.4066	26.9737	26.2288	23.5884	24.8475	24.4678	23.2085	26.3627	25.4271	24.7089
29.2791	28.5687	29.017	28.7971	29.8485	28.5756	27.9744	28.7403	28.4632	29.244	28.011	28.5684	29.1782	27.885	28.9282	29.3319	29.4208	28.8045	29.0505	28.0534	29.4066	29.2616	27.6616	29.4051	28.0875	28.4462	28.4628	28.421	28.5286	27.7312	29.5133	28.3758	27.8261	28.8955	28.6854	29.6782	28.9238	29.0164	27.4396	28.7972	27.9374	28.8359	29.1901	27.6074	27.6696	28.4766	29.3873	27.904	28.8505	28.2123
31.2661	30.8526	31.0835	30.3226	30.7167	30.2532	29.9844	30.4301	30.6147	30.7817	30.6366	31.6774	30.9788	30.5468	29.4615	31.5534	31.8564	30.8704	30.5717	30.2026	30.2834	31.5372	30.7866	31.0675	30.8594	30.958	30.1422	31.4048	30.0453	30.0826	30.5843	30.6506	30.7203	30.4245	30.1764	30.5836	30.6651	30.4304	30.6999	30.9975	30.8836	29.4069	31.5278	31.0312	31.239	30.5348	30.1774	30.971	31.393	30.9317
29.3633	29.1555	29.3288	28.4748	28.9283	29.8881	29.4714	30.2544	29.0529	29.9207	29.6065	29.1717	28.9369	28.6297	29.5448	29.9157	28.6245	29.0495	28.9523	29.4843	29.4689	28.9718	28.7401	28.2617	29.5011	29.3141	29.8239	30.4441	29.9428	28.5384	28.8057	30.085	28.8956	29.5003	29.1533	29.0515	29.2086	29.663	29.836	28.9268	29.117	28.021	29.3287	29.6333	30.3087	28.7527	28.3129	29.4763	29.0137	29.3308
27.2645	26.4584	26.4142	26.8899	27.281	26.9234	26.4471	26.8585	26.9588	27.3346	26.5243	27.1477	27.5296	26.9904	26.5035	26.973	27.1409	27.1466	26.4338	26.6623	26.6922	27.4123	26.1972	27.4205	27.0346	27.0543	26.6494	27.1266	26.6614	26.6171	26.6686	26.7496	26.794	26.6301	26.5	27.1397	26.4145	26.389	26.6337	27.1117	26.6503	26.4247	26.3128	26.2055	26.8231	26.0659	25.9675	27.3154	26.5216	26.679
29.0602	28.9749	28.6839	28.7641	29.3547	29.3212	29.2782	28.8211	28.8191	29.2794	28.7398	29.1939	29.1219	29.311	29.1977	28.8129	29.1413	28.9713	28.8292	29.1809	29.0921	29.2931	28.434	29.3303	29.1946	29.0278	29.1659	29.1804	28.9803	28.4769	28.8263	29.2169	28.5572	28.9887	29.2992	29.8002	28.8656	28.4947	28.8001	29.3389	28.5325	28.6378	28.9381	28.3903	28.9367	29.5043	28.9776	28.7827	28.9024	28.5511
25.3938	25.424	26.0143	26.163	24.3417	24.705	25.8743	25.0298	23.6207	25.3285	24.9393	25.8484	25.1873	25.3753	26.0524	24.817	25.9932	25.534	26.013	25.7759	23.6461	24.6716	25.0912	25.4861	24.614	25.9923	25.1848	25.5541	25.3787	25.779	25.0884	24.8189	23.6989	26.4465	25.5196	24.7648	26.4081	25.3262	25.0341	25.3891	25.6764	25.1751	25.3853	25.9908	25.4323	23.8336	23.3612	22.9581	24.65	24.294
26.5548	27.3753	27.7744	24.9294	27.7873	23.3029	26.5532	27.5162	27.07	27.3588	27.5165	26.9051	27.7068	27.0436	25.9435	25.8179	27.0257	28.7373	27.0014	27.8873	26.796	29.3699	27.8934	26.5986	27.1568	22.839	26.1512	27.5396	23.2351	28.5257	24.7362	25.9062	27.6487	25.7599	23.2021	28.1184	26.8447	24.3548	26.9781	27.1713	27.3796	25.4383	23.8685	23.2354	26.3876	26.5338	26.814	28.2077	27.0399	22.8788
29.5225	28.676	28.5397	28.8164	28.7972	29.072	29.5802	29.1642	29.416	29.3757	28.8985	29.3702	29.0914	29.4804	29.1111	28.7673	29.1593	29.4875	28.9204	29.2684	29.3683	29.3629	29.0687	29.1859	29.6633	29.6492	29.2992	29.2752	29.4364	28.9054	28.1446	28.4711	29.2073	29.3097	28.3746	28.9683	29.0625	28.9134	28.7718	29.448	29.4411	28.6521	28.7026	28.4789	29.4808	28.6245	28.9753	29.2762	29.6495	29.1756
22.8878	24.6682	25.0735	24.2741	24.3709	24.8373	25.2703	24.788	24.1393	24.0346	24.4341	25.0652	24.4775	25.1886	24.1855	24.6431	22.9983	24.3715	24.3459	24.9801	23.8251	24.2506	24.068	25.3361	24.4217	24.3996	25.4969	24.7334	24.5379	23.9564	24.8941	25.0334	23.654	23.8696	23.7632	26.1739	23.7739	23.9813	23.9051	25.2408	24.1988	24.0107	22.8421	24.2585	24.2103	23.227	25.0349	24.9195	24.3288	24.6221
26.5049	25.0763	24.9653	26.4205	25.9856	26.9428	26.7704	26.3575	26.3584	26.3361	26.2378	26.9976	25.242	27.069	26.2722	25.1958	26.7196	26.6976	25.5654	26.2377	26.9316	27.73	26.1073	26.7626	26.2636	27.1654	26.4212	26.6426	27.4565	25.4639	24.8544	25.9701	25.8656	26.7919	26.2551	26.6972	25.8584	25.0655	25.9611	26.4987	26.3804	24.5844	25.5607	24.8049	26.7283	25.7806	26.0697	25.4461	27.2751	25.7552
24.3711	25.0272	24.7186	24.8725	24.2472	25.7755	25.1248	24.7004	24.3566	24.6653	23.6611	25.2003	25.3651	23.6349	24.1972	24.846	24.2303	24.6984	23.9349	24.6969	24.9762	25.0989	26.8492	24.5954	24.8548	24.391	24.3574	25.0442	25.9131	23.5552	23.9093	24.2807	24.4489	24.6031	24.4855	25.095	24.0514	24.7695	25.2179	25.3563	24.0825	24.7727	24.0364	24.1987	25.5781	24.5376	24.7965	24.4993	26.259	25.384
26.5592	25.4004	26.8898	26.8799	26.9056	27.3164	28.3006	25.8152	26.6491	27.5316	26.5246	26.8318	26.3697	26.8976	27.4053	27.1349	26.797	27.192	27.0415	27.0226	26.7465	27.211	26.4991	26.7856	27.3648	26.0581	27.9046	27.3327	27.5333	23.7209	26.509	27.2427	24.202	27.8741	27.8201	27.6173	26.6671	28.4053	25.1002	27.2743	26.3536	27.2599	26.6136	28.1829	27.3117	26.1165	26.9342	26.2153	28.2646	26.7953
29.2679	28.9378	29.1966	29.3265	29.6655	29.2175	29.3504	29.4294	28.9955	29.0024	29.1057	29.5474	29.5028	29.5818	29.1198	29.261	29.3137	29.2131	29.0953	29.3919	29.3925	29.6191	28.9217	29.1114	29.3417	29.346	28.972	29.2858	29.2641	29.3389	29.2958	29.2531	28.9864	29.221	29.0574	29.0417	29.0897	28.6194	28.3623	29.4755	29.221	28.6138	28.9555	28.599	29.6608	29.3521	29.2445	29.1755	29.4104	29.2648
28.8599	28.9298	27.6188	28.7239	28.3083	28.7621	28.7887	28.7992	28.0729	28.2396	28.5059	28.3874	28.5348	28.9927	29.1854	27.5183	27.7521	28.1184	28.3888	29.5542	27.5119	28.4258	28.5109	27.7825	28.3208	27.6831	28.761	27.9979	28.0575	26.7581	27.8872	28.318	27.9588	27.8768	29.1956	28.8222	27.7696	27.0501	28.2033	27.9764	28.3747	28.2601	27.0038	27.4251	28.1299	27.8877	28.4832	28.5096	28.3443	28.0376
31.1602	30.7229	30.6723	30.9319	31.2372	31.3429	31.5064	30.9695	31.3637	30.7919	30.8191	31.6147	31.6998	30.8419	31.4443	31.7207	31.2493	31.4965	30.6652	31.0263	31.2858	31.5371	30.9063	31.4092	31.5531	31.6316	31.5411	31.3808	31.3685	30.7133	30.0211	31.2538	31.4484	31.434	31.2315	31.0397	31.058	30.953	30.3802	31.0546	30.7433	30.3133	30.6684	30.3921	31.7143	29.5773	30.4782	31.0846	31.3432	31.2079
25.4125	23.5896	23.4485	24.456	25.0513	25.5026	24.0803	24.8474	24.4468	24.9484	24.0615	25.4139	25.0191	24.9231	25.497	23.4988	24.3197	25.1455	24.0525	24.886	26.0396	25.1964	23.569	23.97	24.423	25.0266	24.1197	26.1402	22.98	24.6161	23.9595	25.8114	24.7367	24.4131	24.0079	24.7583	22.9931	22.2492	23.9063	24.3996	25.4223	23.4666	24.5013	24.0255	24.1765	23.707	23.6185	26.4972	24.0825	24.4334
27.4475	27.3313	27.6545	27.2474	27.672	27.7993	27.9125	27.6559	26.68	27.5623	27.5846	28.0498	27.7779	27.5294	27.4882	27.8231	27.7379	27.7464	27.4883	27.7193	27.4696	27.6675	27.2365	27.9723	27.7756	27.8257	27.4512	23.4441	27.3189	27.3168	26.769	27.4665	27.3161	27.0894	27.6172	27.8162	27.2972	27.3117	27.6426	27.4974	27.1592	26.6488	27.1735	27.2897	27.996	28.1396	27.2814	27.1735	27.8967	27.503
27.0209	27.3927	27.146	27.7334	27.3735	27.5889	27.6844	28.4867	27.5913	26.7728	28.399	26.9556	27.279	27.6231	27.4055	27.4608	27.1192	26.7631	26.9919	27.2594	27.7784	27.65	27.0837	27.516	27.3987	27.7264	27.2499	27.8831	27.467	26.141	27.0089	27.2327	27.1263	26.929	27.1189	28.6824	26.7432	26.731	27.0869	27.8222	26.4093	26.4422	25.6527	27.1456	27.6829	28.5844	27.1211	27.3145	28.8234	27.4796
26.5759	25.5321	23.8126	25.8547	25.5417	26.7627	27.5818	27.0564	26.1634	25.6371	26.6991	26.2666	24.9805	27.3621	27.3867	26.847	26.8412	26.6014	26.5636	26.7759	26.3768	25.9957	26.9176	26.4746	26.1131	26.529	27.0162	25.8812	26.8134	26.9164	25.5391	26.3459	26.4781	26.3635	27.4188	26.6126	26.5135	25.9444	26.3293	26.6062	27.1939	24.9615	25.3435	26.0213	26.3813	26.5825	26.8743	25.9426	26.1451	25.7009
24.9743	25.4532	24.5854	25.1482	23.0596	24.883	24.6148	25.0454	25.0288	25.4359	24.8414	25.4164	25.4042	24.3668	25.1502	25.7327	25.3717	25.2989	24.3578	24.8018	25.4616	25.7689	24.2964	24.5969	24.7616	25.1729	24.6352	25.0812	25.4298	24.9837	25.5951	24.5017	25.6999	25.4682	24.5862	25.0704	25.0854	24.7816	25.6967	24.8009	24.0395	22.9126	23.9396	25.265	26.7256	25.829	24.303	24.6531	25.787	24.6783
25.3293	26.5338	25.4924	25.2197	24.869	24.9568	24.3078	24.2111	23.3902	25.2585	25.6938	22.9886	24.2505	25.4265	24.5358	25.7152	24.8385	24.2215	25.1033	22.2115	25.282	24.6315	22.9756	24.1033	24.5817	24.8042	23.988	23.7567	24.9033	28.5123	26.6353	25.0038	26.5753	25.8946	24.6657	24.3126	25.3523	27.6349	27.5215	24.8679	26.5497	28.6912	26.6421	24.4293	22.1733	22.9971	24.5928	25.3376	23.4612	24.5698
[truncated: 12 more columns]

## Sheet: csfprot
LFQ intensity 02	LFQ intensity 03	LFQ intensity 04	LFQ intensity 05	LFQ intensity 06	LFQ intensity 07	LFQ intensity 08	LFQ intensity 09	LFQ intensity 10	LFQ intensity 11	LFQ intensity 12	LFQ intensity 13	LFQ intensity 14	LFQ intensity 15	LFQ intensity 16	LFQ intensity 17	LFQ intensity 18	LFQ intensity 19	LFQ intensity 20	LFQ intensity 21	LFQ intensity 22	LFQ intensity 23	LFQ intensity 24	LFQ intensity 25	LFQ intensity 26	LFQ intensity 27	LFQ intensity 28	LFQ intensity 29	LFQ intensity 30	LFQ intensity 31	LFQ intensity 32	LFQ intensity 33	LFQ intensity 34	LFQ intensity 35	LFQ intensity 36	LFQ intensity 37	LFQ intensity 38	LFQ intensity 39	LFQ intensity 40	LFQ intensity 41	LFQ intensity 42	LFQ intensity 43	LFQ intensity 44	LFQ intensity 45	LFQ intensity 46	LFQ intensity 47	LFQ intensity 49	LFQ intensity 50	LFQ intensity 51	LFQ intensity 52
H	A	A	H	A	A	A	H	A	A	H	H	H	A	H	A	H	H	A	A	H	H	H	H	A	A	A	H	A	A	A	H	H	A	H	H	H	A	A	A	A	H	A	H	H	A	A	H	H	H
29.1283	30.5777	29.4572	29.2232	30.1099	30.327	30.135	29.0042	30.3491	30.896	30.1642	29.4312	29.0763	30.5752	29.7768	30.8474	29.6628	29.6404	29.7851	30.8168	28.5651	29.1958	30.5456	29.3714	29.914	30.1467	30.1009	29.621	30.1918	29.4723	31.1536	29.0899	28.1932	30.1205	28.6202	29.1992	29.3077	30.5794	30.3313	30.1534	30.3598	29.3232	30.0178	30.0791	29.0807	29.7063	30.277	29.0719	29.2417	29.2047
30.8958	33.343	32.6373	31.3039	32.6039	33.008	32.8233	32.3482	32.3556	32.1628	30.9007	32.9634	31.5021	33.5461	32.5237	32.0179	33.1482	31.5279	33.1231	33.2336	33.0553	32.7038	31.8034	32.1875	33.0306	33.3714	32.555	32.3069	33.1388	32.4428	33.265	32.9578	32.2057	32.9654	32.7124	31.5585	32.1887	32.6943	32.8046	33.1421	33.3224	30.9839	33.3498	32.8608	31.9583	33.7093	33.0677	33.139	31.8463	32.6036
32.6381	33.0209	33.4655	32.9634	32.87	33.4439	32.6608	33.104	33.1338	33.4355	32.5937	33.8206	32.3219	33.6072	32.3197	32.6043	33.0595	32.5832	33.7365	33.3835	32.6988	33.0909	32.864	32.627	33.7435	34.0445	33.3146	32.0516	32.8189	32.4575	32.2009	33.169	32.4952	32.9243	32.605	32.4083	32.1327	33.1	33.0489	32.8991	33.3362	32.253	33.2942	33.3386	32.9199	33.3193	32.8007	33.2803	32.1795	33.219
23.9413	23.2843	23.4824	24.255	23.8054	23.7886	23.0495	22.9288	25.5376	22.4375	22.4982	23.4554	22.6392	25.0852	22.2934	24.4822	22.7945	24.0281	24.8235	25.4391	23.2845	23.0138	23.2518	22.8327	23.4478	23.3434	23.5675	23.6305	23.1849	22.0042	23.7294	25.2215	22.9151	23.3313	20.8332	23.8303	22.5098	23.6995	23.7589	23.6142	25.0311	22.9376	24.5463	23.3624	22.4569	25.9854	25.553	23.8632	22.9564	23.6597
30.944	30.3272	31.1942	32.0115	30.8411	30.3312	30.7061	32.2301	31.203	32.4491	31.2836	31.7042	31.8613	30.9173	31.6724	31.2627	30.9836	32.2152	30.9666	30.6153	31.3764	30.7969	31.3751	32.0034	30.9758	30.2956	31.011	31.2489	30.2671	31.1312	31.2408	31.6063	30.9178	31.0043	31.0554	30.937	31.2039	31.0012	30.9481	30.7734	30.9473	30.6886	31.3961	31.0215	30.8412	30.5271	30.4915	31.1735	31.9303	31.3184
28.7706	26.9128	28.3268	28.4899	28.8424	27.0407	28.4049	27.9799	24.8286	26.6301	29.5846	27.9056	28.7654	26.3482	27.9999	29.401	27.8864	28.4323	27.368	25.9255	28.6715	28.5027	28.9333	28.0811	28.0103	27.7204	27.5589	28.3285	26.7836	28.0079	28.2693	28.478	25.1361	27.6037	28.2715	28.6164	28.4518	27.9412	28.3563	27.5934	26.9607	28.7066	28.1402	27.2995	28.0022	27.7408	26.9635	28.0144	28.5628	28.8104
25.4823	23.5667	25.609	25.8272	23.5316	21.576	25.5609	25.6132	24.5069	23.5525	25.2663	25.3363	23.7916	24.7865	24.7234	23.2086	24.495	23.6213	22.1688	23.6984	24.9615	24.9982	22.8783	25.4952	25.2607	24.5776	24.8671	24.9936	22.4326	24.6641	25.1798	25.103	23.9563	24.7618	25.5723	25.2834	24.3882	24.675	24.7243	22.3624	23.476	23.7318	24.186	24.4778	25.2132	23.3852	24.3051	25.0115	25.6752	25.3743
29.4419	28.8583	29.3218	29.9546	29.6335	28.5785	29.0639	29.5149	28.8705	28.6019	29.3178	30.1056	30.1528	29.4774	29.4876	30.1328	29.3094	30.1868	29.5435	29.0123	29.7201	29.5026	29.9303	30.1128	29.684	29.0198	29.3497	29.5245	28.7713	29.6566	29.7004	29.6604	29.0325	29.5989	29.8429	29.8574	29.3625	29.334	29.6913	29.5144	29.2887	29.0171	29.5557	29.3013	29.7227	29.0185	29.5116	29.5018	30.5113	30.1551
29.4448	28.9373	28.8824	28.9975	29.1827	28.5815	28.8167	28.7849	28.5098	29.1478	29.5508	28.6926	29.3908	29.4151	29.2525	29.2267	28.7169	29.6957	28.5341	28.8365	29.0262	28.7736	29.3186	29.4575	28.7893	28.5893	28.8291	29.8875	28.0157	28.9949	29.2273	28.7707	28.3552	28.7525	29.1572	29.2235	29.1978	28.8491	29.2051	29.0454	28.2527	29.3545	28.5532	28.6014	29.0723	28.2718	28.957	28.5627	29.3569	28.6964
31.1922	32.0953	31.8138	31.222	31.4112	32.4114	31.8451	31.8026	31.6545	31.7692	30.793	31.9951	31.8765	32.5399	31.3087	31.6645	32.0072	31.149	32.1129	31.7447	32.3186	31.6645	30.9671	31.0124	31.6403	32.1077	31.8983	31.321	32.3607	31.6956	31.8304	32.081	31.6225	31.8824	31.9873	30.7517	31.4173	31.7324	31.3884	31.8355	32.353	31.0737	31.6104	31.8722	31.4303	32.1918	31.9235	32.1361	31.5293	31.6858
25.0848	24.126	24.9612	25.8303	25.6734	24.1289	25.0337	26.1864	25.0213	24.8879	26.317	24.5525	25.4495	24.1807	25.8663	25.0485	24.9549	24.4232	24.2436	24.4372	25.002	25.1628	25.6356	25.7969	25.3358	23.9583	24.7116	25.5969	20.6061	25.5121	26.3285	25.7598	24.533	24.5949	25.3662	25.4393	25.4826	25.1553	25.1069	24.8856	24.8037	24.7237	25.5751	25.0358	25.2152	25.0104	24.7745	25.0148	26.4526	25.3366
30.1009	29.7891	29.9799	30.8942	29.9214	29.3781	29.7651	30.677	29.4938	30.3895	30.6505	29.8899	30.7094	29.6678	30.0409	30.0164	29.6346	30.7034	29.7314	29.537	30.1164	29.9218	30.4872	30.3225	29.9891	29.9097	30.0166	30.5321	28.6819	30.047	30.0022	29.918	29.3171	29.7057	29.7237	30.3727	29.7908	29.7073	29.7323	29.9885	29.8198	29.7592	30.0339	29.692	30.0254	29.9852	30.3931	29.821	30.6351	30.0977
22.1701	24.6734	25.0806	24.0456	24.5489	25.3943	24.648	25.4165	24.6965	23.902	22.8547	24.2213	24.6598	25.1972	23.7186	24.8188	25.1212	24.117	25.0483	24.9105	23.8544	24.2025	24.0843	23.5687	24.3294	24.2718	24.2417	23.9796	24.9633	24.4172	24.2719	24.9682	24.2884	24.8329	24.526	23.4528	23.4456	24.5553	25.5415	24.2225	25.3149	25.568	23.8762	23.1909	24.2931	24.3734	24.3471	23.3928	24.5241	24.9942
31.6143	30.9811	32.1276	32.1904	31.9228	30.8735	31.9381	32.3499	31.9763	32.9073	32.107	31.4931	32.0857	31.4577	31.9572	32.1386	31.6028	32.323	30.9378	31.1355	31.9593	31.6836	32.1627	31.9432	31.5082	30.8887	31.5903	32.1758	30.8465	31.5238	32.0624	31.8958	31.2494	31.3906	31.5428	32.0595	31.6416	31.6483	32.1922	31.3452	31.2334	31.7948	31.7135	31.2291	31.5912	31.4208	31.2228	31.1832	32.1782	31.8188
25.0611	24.6821	22.7192	24.8301	23.9807	22.2581	24.4751	24.6151	24.8389	24.883	24.9896	23.6807	22.7578	23.7992	25.1223	24.7156	24.6875	23.473	22.8139	21.4036	24.5217	24.274	25.0995	24.9825	24.528	23.5994	22.1826	24.9892	22.1538	24.6573	22.9525	24.6802	24.2024	24.0629	24.3898	24.9718	24.9067	24.3163	24.8252	24.4597	23.9105	23.7502	25.6237	22.9337	24.7234	23.6374	24.4539	23.6763	24.5025	24.4056
24.6164	24.6103	25.4849	25.3468	25.5187	24.6844	24.6618	24.6907	24.1227	25.9125	25.8467	25.2549	25.5328	24.0148	25.5171	23.2996	25.1914	26.1655	25.3615	24.8737	25.3645	25.0491	25.9457	26.0191	25.3006	24.766	25.1548	26.1147	24.1674	24.9931	25.4348	25.3661	24.5082	25.3623	25.2082	25.482	25.3564	24.6544	25.6835	24.7702	24.9448	25.3883	25.3657	24.5883	25.2431	24.9701	25.1942	24.8956	25.7402	25.3589
33.6725	34.4965	32.4557	31.9471	32.1622	33.7077	34.7864	32.3618	33.257	32.3709	31.5471	33.5777	31.4611	33.5478	27.834	33.3843	31.5082	30.9011	32.7542	30.685	33.2426	32.5605	31.5481	31.4642	32.4188	34.1281	34.1421	30.5127	34.1557	33.8819	33.2282	31.405	33.4438	31.794	31.1287	31.4684	33.4521	34.1414	31.2377	33.1947	31.8432	33.5809	34.1488	31.9116	31.9041	33.3843	33.3326	32.7194	32.2058	32.4435
29.528	28.9168	29.7734	29.2704	29.3261	28.3473	29.0987	29.6511	28.3862	29.4771	30.2356	29.081	28.8548	28.8499	29.8706	29.2914	28.422	29.1446	28.2342	28.0089	29.1378	28.9768	29.7907	29.7613	29.1093	27.8837	29.4932	30.126	28.194	29.3466	29.2285	29.3237	28.5266	28.6652	28.2814	29.5015	29.5707	29.0188	29.0834	28.7096	28.8509	29.9266	29.51	28.3237	29.0925	28.8815	28.9356	28.8278	29.629	28.7273
28.8579	27.693	29.0895	28.0584	29.215	28.2764	28.4823	28.7221	25.1714	24.9959	29.0568	29.0177	29.1815	28.4692	28.9205	28.7173	28.0433	28.3036	29.0956	27.6744	29.4258	28.8856	29.0731	29.9962	29.0736	28.3151	28.3782	28.778	28.1514	29.2101	28.8869	29.1211	28.0983	28.8874	29.2243	29.2136	28.7506	28.9313	28.8257	28.6086	28.0064	28.2002	28.2749	28.175	29.0106	28.3026	28.5363	29.0123	29.6734	29.6994
23.0248	26.4388	26.3936	22.6856	25.9802	25.7516	26.2998	21.6155	23.2489	27.1861	22.4988	26.76	26.242	26.8835	25.9677	25.8854	27.1714	23.2062	26.4794	27.0599	25.8707	26.4885	25.7434	26.006	26.8029	26.8905	26.0679	25.0943	25.9735	26.2332	26.7448	23.9275	26.7111	26.7607	26.9245	25.885	26.0738	26.4992	26.9756	27.0738	26.1619	24.4801	26.4097	26.6867	26.2995	25.9623	26.0881	26.447	26.0434	26.3002
26.2535	28.0013	28.2578	27.2378	27.6989	29.0955	28.3856	27.846	25.7386	27.0106	25.5118	26.8551	28.3258	28.5737	27.9066	28.1206	28.6591	27.4127	28.8255	28.48	28.609	28.2697	27.1581	27.5001	28.6498	28.7596	27.6537	27.2725	28.9287	27.8327	28.371	28.7179	28.2022	28.8558	28.514	26.4443	27.364	28.1306	27.7497	28.6669	28.8509	23.6214	28.0235	28.1856	27.2538	28.5771	28.1255	28.9267	27.6499	28.4779
26.478	25.8463	25.7429	26.2154	25.942	25.0232	25.2932	26.0157	25.6197	25.9953	27.1376	26.2755	25.8911	26.1635	25.9862	25.9172	25.9363	26.3108	25.5426	25.7519	25.5967	25.5256	25.8682	26.2782	25.6334	25.3665	25.8909	26.917	24.6512	25.6812	25.3204	25.9784	24.8641	25.5058	24.9304	25.9813	26.3197	26.1418	25.7978	25.4775	25.2972	26.7636	25.3089	25.2322	25.6775	25.4733	25.6033	25.2467	25.7419	25.2839
35.3255	36.3712	34.9658	33.8354	35.4435	36.3634	35.7087	35.177	35.2281	35.3646	35.5419	35.3503	34.5178	35.8525	34.6647	33.8958	35.3254	34.1942	35.4015	35.4381	35.5785	34.6265	34.4404	33.9658	34.8998	35.3127	35.3456	34.9766	35.9008	35.0096	33.9687	35.0055	34.5505	34.5844	34.768	34.2829	34.6419	34.9179	35.0399	34.8053	35.2233	35.2043	35.475	35.349	35.0631	35.5277	35.7097	35.0905	33.9561	34.6951
27.9281	27.2388	27.6741	28.1177	28.051	27.4312	28.3357	27.4519	24.67	28.8044	28.5663	27.865	27.2197	27.0154	28.0372	27.4197	27.5423	27.1898	26.9187	27.2575	27.8275	27.9267	28.3171	27.8612	27.5817	27.4911	27.7519	28.2998	27.29	27.7857	27.5945	27.8291	27.1769	27.428	27.4479	27.9581	28.1186	27.5207	27.1235	27.4147	27.2288	28.6489	27.4576	26.7046	27.5645	27.0759	27.5628	27.1385	28.1377	27.6272
28.0108	27.354	28.5929	28.9572	28.1765	26.1632	28.0484	28.7188	27.7121	28.6658	28.6486	28.4078	28.6473	27.9754	28.896	28.2625	28.2655	28.3862	27.945	27.9351	28.2123	28.2253	28.4215	28.8905	28.4867	27.0554	27.9253	28.4477	27.1081	28.5867	28.7637	28.5054	28.1618	28.4639	28.0016	28.0406	28.0145	28.3669	28.2561	28.2676	28.3892	27.8647	28.4417	27.921	28.1324	27.7864	27.9193	28.0778	29.1357	28.2123
23.1835	25.5606	26.822	24.4396	26.6687	27.1034	26.9691	25.5163	22.3397	23.023	24.8583	26.0426	25.4681	26.5541	26.6297	25.1431	26.5445	23.064	26.8735	27.4243	24.7147	26.3952	25.4422	26.6148	26.0072	26.6004	25.7877	23.3785	27.1235	26.8389	26.4166	27.0422	26.902	26.8795	26.9898	23.4194	24.4656	26.8608	25.5467	25.6479	26.222	23.1098	25.5593	26.6185	22.7944	25.9342	25.4675	25.0789	25.6685	25.9132
26.7892	26.7648	27.5233	27.8369	27.6446	26.7508	27.0303	27.9445	23.7491	25.6074	27.5297	26.9021	26.4684	27.0529	27.8319	26.187	26.5598	25.7082	26.6019	26.7322	27.448	27.2383	27.3587	27.5371	26.8168	26.2392	27.239	27.6769	26.6562	27.4571	27.444	27.8654	27.1617	26.9338	26.9884	27.5901	27.3162	27.1792	27.3093	26.7963	27.4623	27.0458	27.7152	26.9941	27.0302	26.8503	27.4215	27.4299	28.2405	27.5353
31.1156	30.7716	31.927	31.8321	31.3982	30.5642	31.4139	31.9626	31.8074	32.2706	32.2931	30.9999	31.3836	31.113	31.8762	31.5003	31.1346	31.9554	30.6022	30.8637	31.1878	31.1112	31.2988	31.8066	31.2721	30.3139	31.2304	32.0479	30.4142	31.5133	31.7863	31.4392	31.1237	31.2231	30.9923	31.3337	31.6203	31.4676	31.1248	31.1512	31.4291	31.0777	31.6531	31.0602	31.0683	30.9129	30.8609	31.265	31.976	31.3898
22.8445	25.6154	25.97	24.8953	25.6301	26.0441	25.0082	25.222	25.0263	23.853	23.3649	26.0074	25.4128	26.1201	25.6757	24.902	26.2859	25.9916	26.6688	26.2977	25.5669	25.6837	24.638	25.3482	25.8687	26.3189	23.8033	23.6332	25.6028	25.6853	25.6452	25.9392	25.3114	26.3425	26.2425	23.252	24.7374	25.3587	25.7246	26.6531	25.8925	22.1923	24.9018	25.0646	24.9329	25.354	25.1921	26.0536	25.0036	25.662
28.5519	27.7488	28.895	28.7218	28.2468	27.533	28.275	28.8456	27.4253	29.91	29.122	28.7827	28.1018	28.0843	28.7277	28.7852	28.2528	29.1423	28.1695	27.8718	28.6134	28.3699	28.7206	29.0822	29.1126	27.1955	28.7201	28.903	27.45	28.8649	29.0251	28.6878	28.6222	28.3016	28.5815	28.452	28.6996	28.833	28.3728	28.2159	28.3908	28.8126	28.9057	28.2711	28.4885	28.3126	28.098	28.2103	29.025	28.7195
28.3825	27.5716	28.5372	29.0419	28.4908	28.2181	28.2962	28.7818	29.0848	29.3286	29.109	28.7788	28.85	28.5085	28.7006	29.1642	28.7046	29.7407	28.3035	28.306	28.4388	28.4167	28.7629	29.1201	28.4739	28.5006	28.557	28.8798	27.5689	28.4221	28.6662	28.3961	27.9618	28.3184	28.5385	28.5148	28.4538	28.5039	28.5343	27.9462	28.0988	29.1309	28.417	28.3956	28.0615	28.0786	28.371	28.0082	28.7153	28.447
35.8336	34.5542	35.7277	35.6207	35.7385	34.5588	35.5247	35.7967	35.9505	36.1645	36.0185	35.3559	35.5977	34.87	35.211	36.1771	35.8062	35.8292	34.7276	34.9288	35.3716	35.3195	35.6283	35.4379	35.0013	34.8996	35.0257	35.7565	34.5733	35.0105	35.3097	34.9284	34.4621	35.0692	35.0082	35.8425	35.4989	35.1737	35.1527	35.1484	34.8918	35.4355	35.2614	34.5493	35.1615	35.0027	34.6187	34.8053	35.3341	35.2167
26.1257	26.1981	27.0393	23.3315	26.7127	27.1073	27.2919	24.0799	24.4282	24.1945	24.7249	23.9298	23.1844	22.8936	25.4014	23.4434	22.3337	23.3735	27.852	28.1973	23.9249	27.3785	23.4594	26.4183	27.7221	27.3864	26.4952	23.7632	26.1919	27.6847	27.6029	26.5491	27.049	27.534	27.5571	26.5043	26.6577	27.0213	27.0537	27.7071	27.7518	26.404	26.963	27.2907	27.2232	26.8311	26.7581	27.2256	26.5496	26.9869
28.9358	29.9896	30.4361	29.8103	30.2329	30.2107	29.2535	29.6359	29.3846	28.7965	29.5259	29.9916	29.4987	30.4778	29.4457	30.4283	30.4688	29.7207	30.1677	30.9507	29.2539	29.9735	29.6143	29.4578	30.3132	30.5845	29.4561	29.4813	29.8909	29.8254	30.2148	29.566	29.7395	30.3929	30.3564	29.0264	29.5889	30.0755	30.3773	30.5085	30.0704	28.4953	29.8084	30.1873	30.0267	29.849	29.7416	29.9832	29.7349	29.9847
25.8125	26.2692	26.5149	26.709	26.3718	23.7239	25.8642	26.4285	24.17	22.9786	27.1297	26.1713	26.1554	25.4435	26.3429	26.3942	27.5246	25.5162	25.6221	26.2491	26.4677	25.3261	26.3358	26.0905	26.0821	25.6698	26.6678	26.8843	25.0718	25.9734	26.1502	25.8724	25.4792	25.9432	25.9413	26.4955	25.9625	26.2121	26.1429	25.7818	25.5686	26.6224	26.1235	25.4327	26.2901	25.9118	26.0037	25.3901	26.4985	25.6045
25.879	24.607	25.1208	25.6001	24.2878	25.0643	23.9632	25.57	23.8814	24.2715	24.8071	26.8119	26.0687	25.5996	25.9976	26.7205	26.493	26.7259	25.9884	26.087	25.2917	25.6388	25.3022	26.0252	25.8896	25.6121	26.1233	25.8603	25.362	25.4733	25.3787	26.4302	25.4705	26.1475	27.3117	25.7398	25.3829	25.3953	26.0127	26.4084	26.1015	26.323	26.057	25.617	26.3403	25.2983	25.0366	25.4947	26.0815	26.3789
27.9815	29.666	28.5522	27.5602	28.8046	29.0818	29.1157	28.7218	27.3772	27.5314	26.0789	29.9863	28.8373	29.815	27.5694	28.0477	30.01	27.236	29.5575	29.8705	29.4015	28.2131	27.7284	28.3243	29.7745	29.2443	28.6159	28.2452	28.9569	28.4388	29.0704	29.6905	28.8801	29.6894	28.8458	27.6748	28.6955	28.8072	28.4474	29.7612	29.9835	27.8119	29.0128	28.6156	28.6744	29.3548	29.4099	29.5431	27.9923	29.1091
29.5135	28.8704	28.8803	28.7593	28.894	28.3515	28.115	27.9914	26.9828	26.8437	29.0757	28.4567	29.1165	29.2348	28.5841	28.6222	28.8288	27.8322	28.3514	28.6935	28.9257	28.6233	28.7316	28.9596	28.3706	28.4785	28.646	28.8289	28.075	28.752	28.3043	28.4827	28.413	28.112	28.6048	29.1682	28.6624	28.2099	28.8748	28.7913	28.4082	29.539	28.2347	28.8523	28.9682	28.7926	29.1142	28.1216	28.6401	28.809
30.8395	27.7429	29.0992	22.8035	24.8068	27.5841	25.8139	21.1086	23.6648	22.2044	24.3601	23.3547	23.1163	27.7112	22.1309	23.3602	22.3999	23.3047	25.9975	24.2003	24.9541	24.0868	24.1738	23.3085	23.8246	27.5536	27.5396	24.7369	33.1332	23.4804	27.2703	20.7873	31.0835	25.1674	24.7603	28.2968	29.7975	27.2	23.2625	25.0196	25.9191	24.5278	30.2721	23.3823	23.1729	27.8893	25.4618	25.9942	21.2164	27.9778
29.0268	30.0578	30.7854	29.5421	30.0343	30.7734	29.8065	30.1171	29.806	28.3856	28.7642	29.0911	30.0683	30.4275	30.2379	29.0972	30.4024	30.7512	31.3377	30.3611	29.8567	29.9232	28.9861	29.516	29.9989	30.3768	30.4716	29.7851	30.0462	29.962	29.7571	30.1004	29.6648	30.3007	30.666	29.4089	29.3966	29.6766	29.8221	30.5258	30.7469	28.0256	29.0344	30.7232	29.5168	29.8559	30.3511	30.4853	28.6047	30.3559
26.5405	26.0653	26.6165	26.2789	26.3143	24.8181	25.2667	26.1302	25.5319	26.6278	27.6681	25.6277	25.471	25.9143	26.545	25.0339	24.7422	25.1591	24.3209	25.0273	26.6645	26.1211	26.649	26.4518	26.0343	22.4285	25.8762	27.2294	24.7711	26.2932	26.8715	26.0946	25.9763	25.3175	24.5401	26.0932	26.4329	26.2889	25.5855	22.3587	25.5982	27.8595	26.2606	24.0848	25.7013	25.6304	25.9806	25.3617	27.0371	25.7694
23.3236	25.8813	25.5491	22.5286	25.9216	26.5975	25.5779	25.7253	25.6746	24.7687	23.0128	22.4204	23.7035	26.6278	25.9551	22.4471	24.6024	24.4852	25.9894	24.6227	25.5208	24.735	23.6817	24.5462	24.8738	24.9694	25.4153	23.5811	26.8544	24.99	22.9304	24.8714	26.823	24.8981	24.338	25.0468	25.8956	25.5008	23.7657	26.0013	25.8573	21.976	25.7284	26.009	25.0986	25.3842	23.4671	25.994	24.2235	26.0322
34.3147	34.8035	34.7825	34.4452	34.9969	35.7376	35.1573	35.1426	34.3186	34.1164	34.1758	35.1007	34.5431	35.2617	34.9631	34.6352	34.6627	34.6117	35.253	34.9389	34.6774	35.2438	34.2827	34.7171	34.9128	35.3431	34.6788	34.491	35.7755	34.6809	34.5851	35.4361	35.072	34.767	34.8408	34.0839	34.6267	34.979	34.3859	35.1071	35.3686	33.8738	34.4229	35.0573	34.0116	35.4121	34.8679	35.5537	34.6384	35.1078
25.6553	25.4909	25.6079	25.7769	26.3269	25.6566	26.1089	25.1365	23.1596	23.4823	26.3751	25.8981	24.9799	25.3817	25.7269	25.8415	26.9148	25.6028	25.423	25.3195	25.4029	25.7232	26.194	25.8627	25.2963	25.5627	26.2365	26.2839	24.7808	25.7719	26.3046	25.5682	25.4026	25.3375	25.4018	26.1759	26.4762	25.6848	26.2265	25.6602	25.2257	26.4348	25.6569	25.1298	25.7426	25.4082	25.584	25.4946	25.6133	25.6524
24.7317	24.4432	25.1826	25.4796	24.8118	23.046	22.3393	24.5455	23.906	24.4144	24.2081	23.7406	25.1063	22.5366	25.3161	23.8534	23.5428	24.0669	25.8306	24.4033	25.3555	24.3521	25.8569	26.2685	25.2137	23.9576	25.1619	25.7886	22.202	25.4186	25.3282	25.324	24.9076	24.6986	25.4447	24.6704	25.133	25.0305	25.2896	24.1918	25.0644	23.0235	25.2958	24.6289	25.2275	22.6339	24.9056	25.478	25.4586	24.8309
24.2452	23.8685	24.2627	23.5639	24.3629	21.7978	24.066	25.3586	25.7834	24.3848	24.4415	25.1023	25.2002	23.8057	24.3387	25.0393	24.5243	24.7969	24.5581	22.2185	25.31	23.8407	24.8118	24.8977	24.298	24.1892	23.3319	23.7269	22.5054	24.57	24.4442	25.0707	22.4078	24.2531	25.1963	25.1854	24.6517	24.5208	23.6209	24.3869	23.954	24.5253	24.5925	23.409	25.5099	24.1064	24.0423	23.3494	24.9413	24.8351
27.8185	27.6272	28.6627	28.6218	28.7122	28.0001	28.1802	29.1362	27.6924	28.7314	28.3934	28.498	28.0128	27.9943	28.9817	28.0869	28.3271	29.002	27.9801	27.7774	28.2054	28.2282	28.6031	28.9901	28.2539	27.012	28.5599	28.713	27.3988	28.4431	29.0001	28.4609	27.9936	28.2304	28.2001	28.3552	28.4177	28.2737	28.1311	28.4499	28.2021	27.8466	28.5753	27.2889	28.2044	27.5388	27.7991	28.0378	28.575	28.2818
22.9505	26.652	25.7666	24.0818	25.6479	26.6691	25.545	22.3538	23.8759	22.584	22.7572	26.5148	26.4248	26.4015	24.8558	24.0365	27.3202	23.753	26.5941	27.0172	26.5855	26.0303	24.5629	24.0059	26.3506	26.2475	25.655	23.78	26.8425	26.5704	26.32	26.3625	27.0571	26.7601	26.6856	24.8156	25.6057	26.1592	25.1216	26.7575	27.2749	23.9361	25.9348	26.8326	25.385	27.1123	26.3723	26.8269	24.7316	26.252
30.4669	29.9144	30.2287	30.5827	30.172	29.1532	29.7602	30.1557	30.6754	31.2064	31.2649	30.0637	30.0936	29.6007	29.9571	29.9022	29.5702	30.2239	28.9841	29.0784	30.3165	29.8209	30.8222	30.6708	30.0454	29.5826	30.4811	30.9778	29.332	30.1633	30.2098	29.9904	29.3351	29.5911	29.3866	30.0016	30.2038	30.1376	30.0794	29.5706	29.62	30.7568	30.4838	29.5696	30.0331	29.6298	29.6028	29.318	30.2583	29.9517
26.0233	25.7031	26.2512	26.4104	25.9253	25.0732	26.0558	26.3081	26.6133	26.9309	26.6856	26.0603	25.5358	21.9193	26.5458	26.0097	25.9261	26.0953	25.1665	25.4565	25.5433	25.7028	25.9908	25.9467	25.645	24.6967	25.8246	26.5737	25.1711	25.9897	26.3018	26.0956	25.2858	25.5534	25.1393	26.1832	26.0044	25.5296	25.7942	25.3789	25.5806	24.6665	26.0096	25.2347	25.877	25.4596	25.583	25.7172	26.7529	25.4862
32.0878	31.4716	32.4572	32.5397	32.3595	31.3899	32.233	32.4554	32.2611	33.0243	32.9757	31.8539	31.9778	31.6836	32.6017	32.1139	31.6111	32.2866	31.2852	31.3765	31.8824	31.915	32.2906	32.3832	31.9937	30.9723	32.1083	32.5423	31.0728	32.2387	32.4625	32.1033	31.5722	31.606	31.4093	32.1841	32.4776	32.1148	32.0014	31.7328	31.9119	32.2049	32.2772	31.5838	31.7383	31.5562	31.7133	31.5344	32.5014	31.736
27.9195	28.5888	28.9776	28.2132	29.0916	28.8355	28.6058	28.0749	27.3915	27.5433	27.9353	28.918	29.2748	28.9714	28.7103	28.7559	29.397	26.8687	29.3241	29.1094	27.9778	29.054	28.4519	28.9311	29.4241	29.1999	28.6336	28.2203	28.4061	28.8222	29.7189	28.7965	27.9916	29.174	29.3715	28.5017	28.3694	29.0188	29.0791	29.3386	29.0511	27.7641	28.7525	28.6422	28.5886	28.3504	28.4428	28.5142	28.1028	28.5634
28.6738	29.6472	29.306	28.3852	29.1844	30.0141	29.5088	29.1926	29.4807	28.4583	28.6061	29.1253	28.8751	29.738	29.0191	28.682	29.9197	29.0484	29.6937	29.3495	30.2343	29.1821	29.007	29.1179	29.4062	29.4398	29.7605	29.2125	30.1523	28.997	29.284	29.7663	29.4106	29.7076	29.1063	28.8454	29.1044	29.0262	29.5138	29.535	29.4687	29.0694	29.0452	29.3605	28.6718	29.3829	29.5054	29.7948	28.8609	29.1718
26.6317	24.4084	26.481	27.1792	27.2722	25.6815	27.1288	26.488	25.0053	22.963	25.9362	26.1361	26.7145	26.2253	27.1084	26.3104	26.8564	26.982	26.1977	26.124	26.5167	26.7657	26.663	26.7033	26.1639	25.0737	26.6242	27.2051	25.7578	26.3353	27.3975	26.9446	26.0412	26.1602	26.1741	26.3869	26.5357	27.3092	26.2056	26.4603	26.2709	24.4618	26.6873	26.3923	26.3112	26.1732	26.5629	26.0736	26.8963	26.9741
26.9052	26.2923	27.7518	27.6532	27.1491	27.0204	26.738	27.9467	27.3055	27.6247	27.2095	27.693	27.9014	26.8973	27.4782	27.8692	26.7939	28.1849	27.2851	26.6772	27.386	27.1934	27.4304	27.9641	27.4948	26.4776	25.9072	27.2069	26.069	27.208	27.6943	27.5669	26.8683	27.2814	27.5153	27.1239	27.1751	27.4142	27.2969	27.2979	27.3952	26.1465	27.2372	26.712	27.1477	26.734	26.7161	27.0035	27.8856	27.4833
28.2334	27.9359	27.7656	27.9469	27.657	27.4583	27.5051	27.7746	27.5031	28.6575	28.8965	27.292	27.7637	27.548	28.0541	27.5678	26.8876	27.792	26.3624	27.1353	28.4509	27.4594	28.2789	27.8284	27.4734	27.137	28.0269	28.3734	27.1425	27.724	28.1016	27.272	27.3996	27.1842	26.844	28.2616	28.072	27.901	27.6574	27.082	27.0114	28.8105	27.5256	27.0602	27.4936	27.2268	27.3945	26.9292	27.9402	27.3273
25.8581	25.6184	25.1393	24.7317	25.5543	24.893	25.1349	24.3065	23.5561	23.6121	26.4749	25.5326	25.445	25.0937	24.9836	25.5722	24.2139	25.7586	25.1625	24.9034	25.7689	25.5108	26.3164	26.0239	25.8515	26.1907	25.4149	25.563	24.876	25.6074	24.72	24.8463	25.3989	25.0828	25.4785	25.6899	25.44	25.2532	25.7832	24.6489	24.7464	26.3038	25.3069	25.1527	26.0211	24.9819	25.6151	25.1713	25.3876	24.9805
32.5649	33.7794	33.5254	33.7166	33.8488	33.4741	34.068	33.2322	33.6613	32.9496	32.9871	33.9238	33.778	33.6994	32.5395	33.699	33.6756	34.138	33.9874	33.8053	34.1737	33.8643	33.4202	33.7123	34.2117	34.2934	33.1087	33.0394	34.167	33.6572	34.1238	34.2617	33.4363	34.0816	33.9289	33.9325	33.2795	33.8706	33.4548	33.9489	33.6652	32.7105	33.8019	33.5964	33.4165	33.8092	34.0372	34.3107	33.5125	33.1663
30.849	31.3131	31.9777	31.109	32.3135	32.8764	32.7208	31.6852	32.2276	31.9972	31.5383	31.8196	32.3258	32.5507	32.2186	30.9844	32.1656	31.949	32.8956	32.2029	32.724	31.7448	31.5005	31.8706	31.4916	31.6865	32.1193	31.292	32.3781	31.2503	31.5317	32.4104	31.4263	31.9116	32.2655	31.4351	31.8475	31.9189	31.8924	32.3484	32.1105	31.0809	31.5206	32.0587	31.3976	31.7612	32.7496	32.4597	31.7556	31.9064
25.4015	24.1402	25.3998	26.4048	25.566	24.5091	24.8924	26.1202	22.2248	26.1785	25.4714	25.9842	25.8979	22.8617	25.1268	25.2684	24.8769	25.4497	25.3393	24.8032	25.4651	25.1518	25.4231	25.9498	25.3941	24.5926	25.0769	24.8438	24.1865	26.1025	25.2432	25.2913	25.1764	25.3344	25.7918	25.5361	25.2888	25.5756	24.9624	25.1339	25.0018	21.9088	25.9433	25.1737	25.0814	24.7326	24.9946	25.4005	26.1633	25.9134
22.1767	26.2954	26.2291	23.5985	25.9019	26.2085	26.4055	25.359	24.941	23.7542	24.9368	25.2838	25.0028	26.5604	25.7769	24.1148	26.4128	23.6798	26.2499	26.17	26.2196	25.887	23.0976	25.8753	25.8755	25.9831	26.0776	22.8575	26.5189	26.1581	25.3947	25.9755	26.1765	26.2775	26.1448	25.3058	25.7189	26.1328	25.8508	26.2807	26.7153	24.916	25.6251	26.6352	25.8002	26.1478	26.4734	26.9589	25.6361	26.8972
28.3484	29.2096	28.7567	27.1387	28.5139	29.8572	29.0875	29.1941	27.2896	25.632	27.5231	28.9818	28.6526	29.8209	28.1022	27.7305	29.1939	26.9132	29.4685	28.6516	28.9027	28.5093	27.2847	28.0591	28.7435	28.8991	29.1152	27.695	29.7807	28.7377	28.419	28.9898	29.4293	29.3434	28.9407	27.9336	28.6124	28.8603	28.2892	29.1618	29.145	26.0898	28.783	28.9389	28.2952	29.7297	29.0161	29.8518	28.0535	29.0707
25.5103	26.1452	25.7464	24.0716	26.0077	26.5524	26.4419	26.2383	26.0313	25.4642	24.0309	26.1115	26.7212	26.8236	26.692	25.5275	26.5197	26.2837	27.5436	26.4525	27.0044	26.2467	26.0085	26.1335	26.8769	26.4719	26.6082	25.0506	26.9296	26.3161	26.4818	26.5203	27.1301	26.6835	27.0487	25.3201	25.9532	26.4714	26.0672	26.8122	26.9426	24.0403	26.4032	26.4516	25.2954	26.1789	26.6838	27.3353	25.5145	26.979
27.8243	26.356	26.6917	26.1474	27.0845	26.46	27.0236	27.0596	25.616	26.9817	27.4424	26.6486	27.183	26.6902	26.7525	27.3089	26.6544	27.5402	27.0164	26.2605	27.4808	26.5256	27.5189	27.458	26.7417	26.7027	27.009	27.4639	26.3065	27.459	26.4878	27.1476	26.4058	26.4642	27.0645	27.1863	25.7279	26.7928	27.1106	25.9162	26.3907	27.5344	26.7025	26.4505	27.309	26.1491	27.228	26.5414	27.0503	27.0502
24.0674	26.6092	26.9254	25.6907	25.5518	26.7354	27.2726	25.8622	25.6996	24.1462	23.2914	27.4708	25.3294	27.1556	26.553	25.3576	27.8156	25.7072	27.6734	28.0884	26.426	27.341	25.4971	26.5573	27.203	27.3229	26.1471	25.2244	26.8564	26.7104	27.8716	26.6966	25.9925	27.6989	26.9816	23.6271	22.2844	26.7642	26.7178	27.2123	27.1404	23.8373	26.0663	26.8522	25.9321	26.2573	22.1043	26.3889	25.4845	25.8801
33.6977	34.3602	33.7946	32.0811	33.4907	34.2075	34.3568	33.3235	32.3528	31.8431	32.534	33.2773	33.1704	33.9771	32.9115	32.2628	33.5864	31.7023	33.2775	33.7131	34.0159	33.6797	32.707	32.6212	33.5803	33.5995	33.6369	32.7732	34.1209	33.6826	33.0808	33.1831	33.4433	33.7717	33.3915	33.2709	33.5633	33.6527	33.1428	33.2799	33.9569	33.4029	33.379	33.9988	33.7277	34.2241	34.2934	34.0588	33.1185	33.8513
25.2294	25.881	26.0122	26.9251	26.4458	24.1896	25.3305	26.351	24.4889	26.711	27.0539	25.6107	25.7127	25.5928	26.8565	26.4857	25.9568	26.3401	24.9337	25.8644	25.9305	25.8594	25.8314	25.954	25.6153	25.0055	25.8447	26.4745	25.0962	26.095	26.3357	25.7622	25.2718	25.8177	24.821	25.9094	25.9573	25.6744	25.6654	25.7081	25.355	26.7112	25.846	25.1707	24.9792	25.585	25.8454	25.2925	26.4744	25.5406
27.345	27.3237	27.8245	28.2681	27.9594	26.6007	27.7628	28.0201	26.1189	27.9729	28.2142	27.855	27.7336	27.3332	28.1029	28.1914	27.6492	28.1186	27.7547	27.4013	27.28	27.8335	28.0809	28.3622	28.1501	27.2718	27.6492	28.1987	25.3111	27.9492	28.4626	28.1269	27.2153	27.8518	27.7408	27.5475	27.7655	27.8559	27.7615	27.5683	27.2826	27.5248	27.8207	27.3879	27.3848	27.2148	27.2706	27.0946	28.5313	27.5754
27.9404	27.0908	28.8725	29.1922	28.3922	27.5103	28.6071	29.1252	26.6207	27.6937	29.2244	28.59	28.4354	27.8316	29.1081	30.4938	26.0932	27.6359	28.4236	27.9102	28.5049	28.3951	28.9716	28.9726	28.4574	27.4643	28.1523	28.9105	26.8671	28.6093	28.9768	28.7835	28.0648	28.4273	28.2856	28.2564	28.6171	28.3808	28.1334	28.0188	28.3665	27.6726	28.7251	28.0606	28.1914	27.9044	27.1459	28.4043	30.0077	28.576
27.2023	26.6652	27.022	27.6606	26.7863	26.9434	26.2444	27.7691	26.7699	27.875	27.0496	27.6715	27.9638	26.9134	26.7188	27.0677	27.3492	28.5158	27.1746	26.898	26.3246	27.6399	27.2496	27.4547	27.0992	26.1428	25.8976	26.8334	26.1551	27.1451	27.3949	27.273	26.0554	26.9589	27.3908	27.1309	27.599	26.7475	26.697	27.1897	27.1444	24.4789	26.8798	26.4093	26.3472	26.3361	26.1698	27.1382	27.0631	27.0618
28.2163	27.7807	29.3823	29.5749	29.0942	27.7022	28.3682	29.5332	27.1924	30.067	28.8519	29.3432	29.2544	28.8981	29.5725	28.585	28.2594	29.7538	28.5187	28.1891	28.6657	28.3715	28.0372	29.392	28.772	27.2143	28.5679	28.8653	27.5285	29.1165	29.1609	28.9327	28.7864	28.3345	28.5692	28.5756	28.8435	28.6179	28.7562	28.6314	28.8007	27.4543	28.4837	28.0263	27.9502	27.8358	27.7087	28.2527	29.2273	28.649
29.3795	29.5837	29.6087	27.7464	29.7257	30.6316	29.6381	29.7056	27.4866	26.7336	28.5536	28.508	27.8525	30.2235	29.4743	28.239	29.2257	27.5934	29.6083	29.2094	30.0439	29.0092	28.2539	28.9536	29.5223	29.2379	30.562	29.1735	31.1094	29.8537	29.0828	29.3319	30.7898	29.7174	29.1558	29.3484	29.68	29.6233	28.6601	29.8277	30.047	27.6107	29.6664	30.3118	29.2771	30.3998	30.1786	30.7334	28.8145	30.1148
31.6385	30.2785	31.3362	31.5488	31.6867	31.2084	31.878	32.4987	32.2077	31.9286	31.5075	31.0573	31.8851	30.7252	31.4288	32.5367	31.2537	32.2198	30.4583	30.5995	30.8513	31.5232	31.555	31.2178	30.9934	30.4269	30.5686	31.3905	30.3924	31.376	31.3593	31.087	30.2917	31.3241	30.829	31.7587	30.9037	30.7869	30.9261	31.2316	30.8987	31.2625	31.0632	30.7128	30.8105	30.9251	30.5635	31.1876	31.5859	31.1618
26.082	26.7196	26.3916	23.1867	26.6116	26.8637	26.7491	26.097	23.6419	24.0596	23.3977	26.4664	25.8473	27.2542	26.6674	24.4621	26.0841	24.2447	27.8854	27.0647	27.6001	26.8925	26.3448	26.7322	27.1569	26.5592	26.4806	25.9036	27.556	26.8805	26.9783	27.245	27.8041	27.6407	27.6333	23.6137	26.443	27.2493	26.0547	27.4927	27.7418	25.6362	27.3701	27.2548	23.5363	27.2064	27.2276	28.2507	25.9197	27.5508
29.035	28.898	29.3079	29.3553	29.4981	28.4104	29.015	28.7858	29.4297	28.9768	30.0724	28.8613	28.9227	28.602	29.3909	29.4879	29.4913	29.4019	28.0432	28.661	28.7868	29.0982	29.2359	28.8178	28.6475	28.397	29.0418	29.7427	28.3085	28.7441	29.254	28.9256	28.2748	28.8299	28.5256	29.283	29.1238	29.0152	29.1447	28.6317	28.3655	29.7725	28.8705	28.0253	28.928	28.5746	28.8154	28.0457	29.2314	28.4906
28.4226	27.4975	28.3034	28.5166	27.9867	27.4223	28.4497	27.9702	28.3629	28.5507	29.4246	27.3116	27.7308	27.6359	28.4853	28.2897	28.3034	28.3315	27.0779	27.4404	27.9296	28.0016	28.2258	27.9006	27.7125	27.2422	28.2035	28.7345	27.2139	28.0223	28.1612	27.7249	27.3762	27.7335	27.4802	28.4702	28.0669	28.0894	28.0388	27.8569	27.2559	28.8418	27.9237	27.1336	27.769	27.541	27.5036	27.1471	28.2865	27.5475
28.0604	26.4337	25.7423	28.2635	26.1766	25.0429	25.7894	26.8072	25.5537	25.8254	27.78	27.8179	28.645	26.9911	28.0957	28.2091	30.3904	28.2732	26.898	26.9312	26.9537	27.0233	25.938	24.4465	23.3047	29.3405	28.1324	26.2409	26.3814	23.9865	23.3853	26.8536	28.594	27.7111	27.3266	29.2507	28.7351	26.7733	26.9727	25.1902	26.6697	28.3555	25.9659	26.1439	29.2972	26.0845	25.4302	25.0707	25.8365	25.4875
28.9388	27.9175	28.8296	28.8577	28.7066	28.0007	28.7802	28.2892	28.9457	29.2463	29.1159	28.1598	28.5923	27.9477	27.9079	29.0149	28.0771	28.4146	27.7617	27.9675	28.3606	28.8068	28.9984	28.161	28.3243	28.0933	28.188	28.9177	27.4172	28.0365	28.5583	28.1574	27.2389	28.2858	27.9589	28.7609	28.8555	28.4047	28.3563	27.9575	27.74	29.1887	28.1949	27.8358	28.0898	28.28	27.9508	27.896	28.717	28.2525
25.8953	24.606	25.4138	25.0109	25.4532	24.574	25.8123	25.0679	23.0225	24.3066	24.2295	25.2273	24.9808	23.7769	24.4616	23.5051	25.334	23.3528	24.2769	24.8706	25.1165	24.8485	25.7959	25.4424	24.7264	24.2113	22.5311	26.1333	23.9358	25.3201	25.1944	23.0017	24.8896	25.0717	24.6476	25.2803	25.2964	24.9847	25.5075	24.6789	25.0548	25.9631	25.3004	24.5133	25.2598	24.1842	24.5826	24.8068	25.6419	25.0701
25.3345	22.3886	25.2344	25.5081	25.6727	21.9163	25.1826	25.2796	24.6299	26.5893	26.4261	25.6118	22.4387	24.2901	25.7541	26.0783	26.0282	25.846	23.9816	24.4905	25.6903	24.9145	25.8277	25.2374	24.7488	24.8	25.1266	26.332	22.795	25.001	25.912	25.1055	25.0021	24.5976	24.7477	25.1381	25.4363	25.1836	23.5466	24.9361	24.7387	23.7387	25.173	23.8089	25.1947	24.8206	23.2433	21.9505	25.2967	24.535
31.3995	30.7462	30.4992	30.3019	30.966	30.3338	30.67	30.4613	30.7196	31.4745	31.4675	30.4702	30.6929	30.4129	30.3777	30.5892	30.7903	31.2095	30.132	30.3711	30.9256	30.7484	30.9615	30.7909	30.3894	31.1028	30.9749	31.1642	30.4402	30.5533	30.5163	30.7686	30.1458	29.9866	30.4475	31.2277	30.6462	30.5495	31.1949	30.4369	30.519	32.3978	30.542	30.7938	31.4394	30.6266	31.0477	30.6067	30.8617	30.5805
26.8073	26.1632	26.7528	25.838	25.2524	25.6001	26.0636	25.9944	24.399	26.1443	27.1392	25.7925	25.9095	25.5248	26.0703	25.9875	25.2648	25.8785	25.135	25.8847	26.4354	26.1506	27.0793	26.9479	26.623	26.3411	26.5402	27.2355	24.2109	26.2557	26.6363	26.1553	24.7943	25.9134	26.0511	26.738	26.7867	26.4571	26.26	25.6272	25.9885	25.7195	26.4017	25.7049	26.4184	25.8618	25.9404	26.1667	27.4352	25.8102
30.0823	30.2164	31.3008	31.4073	31.0675	31.1285	31.5293	32.4775	31.6381	31.6223	30.5511	30.4569	31.2312	31.2234	31.1747	30.8348	30.7284	30.7635	30.944	31.1898	29.676	30.399	30.8732	30.5766	30.48	30.5808	30.8102	30.8871	29.9869	30.863	31.3378	30.2621	29.1469	30.9491	30.2121	30.6013	30.4497	31.0696	30.4743	30.9011	30.9389	30.1184	30.7349	30.7204	30.7247	31.0305	31.4094	30.2963	30.9058	29.8555
31.1964	31.5996	30.4627	30.0477	30.8836	32.756	31.7167	30.5883	31.0334	30.6731	30.8048	30.0022	30.4198	31.2974	30.7244	29.6797	30.7402	30.3074	30.9532	31.0084	31.7008	30.8348	30.901	30.52	30.3065	31.1754	31.5971	30.8287	31.9984	31.1148	30.0492	31.232	30.5276	30.5065	30.9113	30.7173	31.0254	31.5408	30.4575	30.3487	31.24	30.645	30.0842	31.2858	30.4529	31.1981	31.1675	31.3469	30.2225	31.1987
26.9507	26.8481	27.9166	28.0141	27.4325	26.6955	27.0806	28.0123	26.0393	27.2098	27.9716	28.1283	28.1968	27.182	27.8826	27.6139	26.7012	28.3487	27.7963	27.2882	27.167	27.4396	27.4242	28.196	27.9164	26.9366	27.0822	27.4837	26.2953	27.799	28.2373	28.2163	27.4187	27.6374	27.8339	27.4747	27.5516	27.3016	27.3645	27.7556	27.638	25.3819	27.8513	26.8689	27.7309	26.9389	26.5486	27.7346	27.7006	27.829
25.5005	26.1853	26.3035	26.0922	25.9308	26.4599	26.4	25.9875	26.5005	26.6218	26.0238	26.2094	25.3709	26.6034	26.0302	25.4017	26.4891	25.9703	25.8413	25.9312	25.7724	25.7448	25.6097	24.7509	26.0592	25.9626	25.8792	25.2025	25.9383	25.5183	25.5534	25.5425	25.637	25.7355	26.0708	23.7112	24.8895	25.8816	26.0079	25.6583	26.2305	25.3089	25.4991	26.3734	26.4575	26.8023	26.173	26.4336	26.4299	26.4407
26.1044	25.372	26.5644	24.0772	26.0246	24.9875	25.9195	26.8164	25.697	24.3464	26.9968	25.6445	25.5978	25.7572	26.5083	25.735	24.8732	26.0379	24.928	25.6196	26.0539	25.7963	26.2015	26.6457	25.9345	22.9593	25.9418	26.6596	22.1204	26.2294	26.9892	26.3305	25.8082	25.8899	25.2392	26.2159	26.626	26.1908	26.1787	25.4312	26.7307	25.3288	26.8508	25.5801	25.4532	25.485	25.3771	25.7828	26.8086	26.0846
29.9225	30.6973	30.6566	29.8942	30.5664	30.9517	30.754	30.1433	28.601	28.7703	29.0333	30.945	30.7592	31.0255	30.1416	30.3908	30.8967	30.4146	31.0203	31.1796	30.2289	30.5727	29.7808	30.287	30.729	31.071	30.3387	29.8946	31.2176	30.2991	30.7201	30.7287	31.0058	30.9745	30.7069	29.7837	29.831	30.2135	30.3586	30.9425	30.7666	29.5418	30.2212	30.5845	29.9898	30.4684	30.2707	30.995	30.0137	30.5836
35.6403	35.4205	35.3059	34.6271	35.2033	36.0474	35.1751	35.6397	35.8103	35.2334	34.552	35.0418	34.3711	35.9717	35.0296	33.4841	34.9875	34.6429	35.5351	34.9781	35.523	34.7343	34.5683	34.505	34.5161	34.9763	35.4779	34.755	36.0149	35.1564	33.9706	34.6992	35.3235	35.0447	34.5606	34.768	35.0235	35.0387	34.8742	35.0835	35.0992	34.6006	34.7839	35.7668	35.02	35.2028	35.3206	35.4747	34.6439	35.4853
31.8154	30.3303	29.2413	30.7571	29.1639	29.6575	30.1557	28.7823	30.8627	29.9304	30.657	30.4568	31.3862	30.5049	31.6485	30.6851	32.4541	31.5876	29.7046	30.7338	30.2539	30.0697	29.9672	29.3455	28.2967	31.4651	31.2327	30.0025	31.055	28.4794	28.7155	30.0054	31.3041	29.8914	30.6225	32.3988	31.5512	29.6287	30.5805	28.7272	29.7577	32.2957	29.4088	29.3434	33.4399	29.364	29.8172	28.6038	29.0045	30.1582
27.1391	27.0764	26.3745	26.8809	26.914	27.2707	27.0757	26.7321	27.4978	26.5793	27.4204	26.5084	26.5566	27.1186	26.4393	26.5666	27.5269	26.3092	27.2305	27.2023	26.5567	27.2658	27.2967	26.4966	27.2147	27.4283	26.4041	27.1306	27.2647	27.0103	27.0209	26.1309	26.4021	26.2018	26.721	25.7553	27.052	27.0731	27.4147	27.2093	26.5548	26.6047	27.2506	26.2556	26.6127	26.6349	26.6666	25.9366	27.0445	26.8386
32.8822	32.5033	32.9732	33.1205	32.72	31.7198	32.5769	33.0813	33.3979	33.7617	33.0121	32.3243	32.4787	32.3481	32.8511	32.9686	32.5378	32.9915	31.8504	32.3746	32.3535	32.5054	32.8743	32.6994	32.3892	31.6254	32.4444	32.8697	31.904	32.2929	32.4485	32.2838	32.1332	32.13	32.1429	32.6256	32.4477	32.3514	32.357	32.2585	32.1938	32.8417	32.5573	32.0824	32.4327	31.9226	32.2527	31.6915	32.9305	32.1587
25.5274	25.4639	26.3803	26.4722	25.9756	25.0359	25.5951	26.6191	26.1098	23.6797	25.5807	25.3953	26.0607	25.2191	25.667	26.7369	26.1071	26.272	24.9258	25.1244	25.408	25.7423	25.6273	25.7236	25.4166	25.0222	25.6932	26.0334	25.1393	25.2406	25.1121	25.484	24.5883	25.6	25.2292	26.2238	25.7538	25.097	25.2056	25.0723	25.419	23.6973	25.3748	25.161	25.9375	25.337	25.6125	24.9707	26.1291	25.1088
28.6557	28.489	28.8793	28.6973	28.2974	28.4653	28.4708	29.2336	27.2049	28.3135	29.1356	28.6931	28.9321	28.4224	28.7876	29.4112	28.487	28.1224	28.7701	28.7887	28.8333	28.8013	28.9455	29.3573	29.0102	28.9401	28.6372	28.6305	28.0113	28.8019	29.0638	28.8836	28.211	28.8794	29.0609	28.7526	28.7331	28.6763	28.8845	28.7522	28.4673	28.5202	28.8966	28.2533	28.8193	28.5262	28.515	28.8318	28.7199	28.907
36.7883	38.1915	38.2851	38.0345	38.4438	39.1303	38.2982	38.3288	39.0345	38.3395	37.8749	38.1337	37.6508	38.9718	38.3122	36.7015	37.9767	37.7003	38.4216	37.9216	38.5259	38.1209	37.4509	38.0556	37.7523	38.1485	38.1404	37.8885	39.1132	38.1688	37.2453	38.2977	38.0037	37.5318	37.6045	37.0231	37.6743	37.9181	37.8277	38.3349	37.8228	36.9794	37.8726	39.2243	38.1942	38.4664	38.655	38.7484	37.4906	38.5931
27.5627	27.9173	28.9913	28.8966	28.6696	27.6654	28.5785	28.4547	24.8188	23.2866	28.6726	28.1092	28.2452	27.272	28.9507	28.5321	28.0102	28.6407	27.8941	27.8531	28.8894	28.4302	28.7889	29.2617	28.7169	27.8301	28.1268	28.6429	27.5817	28.9433	29.1556	28.4407	28.1946	28.3778	28.5845	28.4303	28.3565	28.7891	28.4659	28.2871	28.461	27.7432	29.0279	28.1349	28.7995	28.2078	28.342	28.5347	29.0244	28.4503
27.2082	26.8135	27.4187	27.6101	27.2966	26.9806	27.1904	27.3957	23.7157	25.3858	27.6148	27.0902	27.5413	26.6837	27.611	26.9207	27.1026	26.9939	27.003	26.6554	27.1422	27.2659	27.8335	27.9514	27.6198	27.0842	27.2983	27.5608	26.3002	27.6937	27.6178	27.3437	26.7182	27.2783	27.2829	27.6002	27.5034	27.6218	27.6267	27.0548	27.3949	26.4073	27.3753	26.6309	27.1844	26.6127	27.3406	26.8141	27.638	26.9726
27.6743	28.9736	29.4515	22.5892	28.7282	29.1588	29.4326	28.8604	29.0546	29.4471	28.504	29.3382	30.0514	29.6942	28.8364	29.8285	30.4265	29.7029	30.2556	29.953	28.849	29.4299	28.2742	29.6689	29.8742	30.3791	28.6852	28.1576	28.7253	29.3184	29.6609	29.5012	29.1501	29.757	29.5594	28.2259	28.37	28.7401	29.3537	29.9334	30.0041	28.1648	28.841	29.5049	29.2687	28.7088	28.519	29.0694	28.2278	29.4341
25.2521	26.5101	27.4305	27.5936	27.3052	26.6717	27.1638	27.6151	25.7749	26.8885	27.2773	27.5557	27.7961	26.8967	27.2794	27.6498	26.7695	27.3633	26.7434	26.838	27.3234	27.4521	27.2475	27.8949	27.0384	27.3125	27.1568	27.8599	24.6664	27.1465	27.8417	27.3582	26.9615	27.4053	27.2803	27.3861	27.1729	27.461	27.2529	27.2501	26.8913	27.1152	27.2837	26.7543	26.7098	27.231	26.7226	27.0925	27.5344	27.3457
31.4822	31.2046	31.6228	31.5916	31.83	31.1997	31.4447	31.3598	30.7701	31.3196	31.8429	32.2312	31.7911	31.7302	31.9621	32.0035	31.8754	31.9923	31.6054	31.9166	31.0054	31.9949	31.6404	31.8877	32.0228	32.1228	31.2815	31.5721	31.0045	31.3668	31.6986	32.016	31.3812	32.132	31.9029	31.6054	31.2786	31.4674	31.8618	32.0328	31.1247	31.5245	31.1243	31.7325	31.8478	30.9538	31.151	30.8789	31.8558	31.2676
31.3023	30.2891	31.5508	31.4247	31.1565	30.4285	31.2818	31.5873	31.0583	32.0149	31.8198	30.9327	30.7767	30.5595	31.5513	31.0785	30.4768	31.2209	30.1545	30.3973	30.8109	30.9751	31.3537	31.5186	31.1222	29.6845	31.2214	31.6726	29.9103	31.3611	31.3473	30.9935	30.4782	30.7767	30.3224	31.2917	31.2623	31.1628	31.1453	30.72	31.0436	31.1247	31.5841	30.4859	30.5875	30.7541	30.7163	30.6638	31.7469	30.6512
24.2545	24.4718	25.0547	25.2552	25.3919	24.0029	24.5678	24.9003	23.0822	25.5614	23.2501	23.4325	24.2204	23.3307	25.3386	25.2661	22.5459	25.403	24.4404	20.3868	25.0407	24.8793	25.7652	25.5845	24.9942	23.1977	23.4325	26.0344	23.4916	25.9264	26.4555	25.7079	25.0421	24.3737	25.2593	25.1736	25.4488	24.9228	22.8434	24.5554	24.8754	24.0758	25.058	25.0681	25.1937	24.2595	25.2618	24.9112	25.7553	24.6272
28.3701	27.9408	27.9872	28.0996	28.063	26.6248	27.5955	27.7766	28.94	28.9512	28.975	27.8698	28.0596	27.6183	28.3113	28.2901	28.5987	28.5027	26.9896	27.6179	28.2324	27.8206	28.1162	27.6869	27.5079	27.3411	28.012	28.383	27.0341	27.5972	28.6221	27.6811	27.4265	27.8363	27.3325	28.2556	28.2198	27.7201	28.0588	27.403	27.1321	28.6568	27.4861	26.8494	27.56	27.1932	27.1536	26.6095	27.9447	27.0344
27.5511	29.2125	28.8791	28.8445	28.8475	29.7758	29.0916	29.2377	27.537	28.2553	25.5304	29.251	29.112	29.8095	29.0436	27.8908	29.5259	28.7878	29.5691	29.677	29.2079	28.8879	28.1573	28.614	28.5766	28.9429	28.8479	27.6057	29.9119	29.0516	27.9739	29.2094	29.0471	29.3109	29.0048	28.2099	28.8084	29.2231	28.6376	29.032	29.5199	26.8887	28.7337	29.1838	28.0671	29.1563	29.2841	29.5694	28.3672	29.5378
26.8761	25.8966	26.5196	27.411	26.7873	25.9503	26.7169	26.3062	26.4159	26.761	26.6371	27.3827	27.1671	26.0893	26.651	25.9594	26.079	27.222	26.9861	26.1584	27.1311	26.2579	27.1196	27.5951	26.683	26.3353	26.6071	26.8255	25.3467	27.0568	27.0306	27.0366	26.5018	26.6513	26.6875	26.5089	26.3977	26.4838	26.6652	26.4627	26.5058	23.5716	26.9822	26.7448	27.3292	26.2298	26.2599	27.3729	27.928	27.5974
27.0081	26.9808	27.1109	26.7483	26.9463	26.2055	26.5773	26.264	26.466	23.007	27.7374	26.4346	27.0729	26.1144	27.3852	27.3884	26.6907	27.237	26.2671	26.4332	26.7837	26.9468	27.4396	27.0831	26.9714	26.6323	27.1527	27.2862	26.2358	27.1012	27.6934	27.0669	26.5601	26.8385	26.3247	27.2322	26.9422	26.9938	26.1464	26.7608	26.3064	27.3561	26.5042	26.0077	26.2531	26.4151	26.2133	25.805	27.1103	26.2527
29.9527	29.2871	30.1874	29.7593	30.0405	29.1416	29.9615	29.8814	30.5356	30.905	30.5879	29.6167	29.9595	29.2448	29.7188	29.2131	29.3002	30.4615	29.2159	29.2303	29.7995	29.4446	29.9962	29.837	29.9889	29.0082	29.6928	30.1836	28.7375	29.6183	29.7276	29.7449	28.908	29.1049	29.2142	29.9871	29.887	29.7886	29.8547	29.1822	29.2912	30.1231	29.8496	29.0453	29.6625	29.3938	29.4914	28.8646	30.0686	29.461
25.733	24.7984	25.1278	25.0128	25.672	24.6731	25.2249	24.6521	25.3696	24.3833	25.7865	24.6643	25.6602	24.9714	25.3869	24.5589	24.7455	24.5678	25.2979	24.4809	25.5852	25.3873	25.8066	25.3612	24.7296	26.1924	25.4295	25.5654	23.1757	25.4068	24.5844	24.9307	23.7421	24.6948	24.5427	25.0385	25.6738	24.7444	25.5755	24.3857	24.8166	25.7417	24.8597	23.1137	25.2162	23.0359	25.08	24.7029	25.5052	25.0297
24.3084	22.4596	24.6369	25.0441	23.9175	22.8659	24.2449	24.7044	23.4568	23.6554	24.9803	23.9875	24.3762	23.4392	24.3512	24.6583	22.9402	24.7226	24.2736	22.7114	23.2374	24.0341	24.5427	25.3632	24.3604	23.1202	24.395	24.6062	22.7196	24.399	24.8798	24.5346	23.9531	24.123	24.1204	23.8542	23.1734	24.316	23.906	24.0993	24.0077	22.6834	24.3874	23.9008	22.8665	23.7341	24.026	24.3717	25.2342	24.2153
26.2048	26.0178	25.2061	22.8847	25.6619	24.4013	25.3533	24.4856	23.0299	25.0247	25.8206	22.8547	24.695	24.0321	25.7602	25.4834	25.054	25.1215	24.8098	24.6212	25.9307	25.9497	25.8141	25.3405	25.2554	24.893	24.4852	25.8014	24.6976	24.3489	25.0918	24.3865	24.2459	25.2288	25.7724	25.1081	24.8926	25.3011	25.5075	24.9268	24.7529	25.5444	24.8651	25.0318	25.4583	25.3374	24.9579	25.0639	26.0874	25.5513
28.9072	28.7626	28.2943	27.9224	28.8803	29.6625	29.3019	28.2097	26.9459	27.964	28.5797	28.0568	26.199	27.9512	27.3857	26.0865	28.2712	26.9371	28.6674	28.2806	28.4629	28.4289	28.1738	27.5189	28.5225	28.7735	29.1784	28.0971	28.8752	28.3829	27.523	28.0246	27.9143	28.3811	28.227	28.2922	28.6732	28.5827	28.0315	28.2053	28.9124	29.0306	28.3217	28.5741	28.0489	29.1814	29.1493	29.0088	28.6958	28.5947
26.7651	26.6221	27.4998	26.9984	26.9563	26.6258	27.3275	28.2449	27.2414	28.8766	26.9658	27.5029	27.4665	26.0728	27.7871	27.5883	27.7407	27.9432	27.137	27.0332	27.3303	27.537	27.6019	27.5913	27.4806	26.3625	27.0791	27.4344	25.6635	27.5568	28.3085	27.581	27.604	27.4392	27.4045	27.2947	27.25	27.5901	26.9827	27.2028	27.3331	26.867	27.5182	26.9114	26.9512	26.9189	26.7862	27.3516	27.9321	26.9301
28.4649	29.1093	28.8904	28.4767	29.1956	29.7498	29.4198	28.9366	30.1393	28.4869	29.2173	29.3437	29.2429	29.6734	28.9101	29.4728	28.7114	29.4495	29.2652	29.2254	28.9308	29.3687	29.044	28.8727	29.3529	30.0471	29.3172	28.9442	29.5156	28.8716	28.8015	29.1019	28.9663	29.1805	29.1587	28.8371	28.9743	28.8839	29.0458	28.9757	29.1202	28.9968	28.9897	29.3144	29.1648	28.8169	28.756	29.5848	28.2844	29.1927
28.2789	27.9829	27.8633	28.432	27.923	26.7903	27.7487	27.8329	28.1939	28.7229	28.3628	27.3443	27.61	27.6486	27.9319	28.6725	27.6022	28.5424	27.0005	27.2861	28.1833	28.0257	27.9807	27.7579	27.5557	27.3941	27.9206	28.1487	26.9148	27.4227	28.0721	27.3894	27.0059	27.67	27.5625	28.0761	27.6387	27.7137	27.727	27.2566	26.9823	28.6938	27.4857	26.6155	27.5549	27.2208	27.5134	26.9764	27.9657	27.5085
31.6935	30.8535	29.8099	30.8554	30.1611	29.5383	29.3401	29.9809	30.2769	30.1477	30.7704	29.8024	28.7042	30.7618	29.5253	30.2971	30.7799	31.0337	29.6132	29.6149	30.4562	30.0937	30.6328	30.235	29.9936	29.7774	30.4711	30.6981	30.5553	30.1624	29.6787	28.7925	29.9653	29.414	30.2419	30.4958	30.3471	29.9338	30.482	29.8735	29.9046	30.9843	29.8472	29.9679	31.0541	30.43	30.174	29.4316	30.3886	30.045
27.828	27.1324	27.9255	27.777	27.7456	26.8782	27.5215	27.5613	27.7052	28.1446	27.4546	27.6106	28.0465	26.9653	28.2792	28.7944	27.53	28.2276	27.0353	27.2592	27.4137	27.4914	27.4437	27.5402	27.5638	26.8753	27.4101	27.1505	26.6572	27.5292	27.9853	27.5613	26.8758	27.5563	27.0974	27.7279	26.9678	27.1078	27.2259	27.4747	27.361	28.1462	27.3353	27.2011	26.8573	26.7104	26.8232	26.8196	27.7121	27.4258
30.3839	31.113	29.6723	29.4061	29.787	29.8441	29.853	29.4567	30.2275	30.0901	29.0587	30.4647	29.5532	29.9658	28.497	28.1248	30.5592	29.0357	29.375	29.9592	30.3941	29.4978	29.053	28.53	30.4106	30.0113	30.0293	29.9334	30.6076	29.6469	29.3507	29.716	29.2497	29.4576	30.1385	28.8308	30.035	29.7565	30.0557	29.3638	29.8012	30.1812	30.3798	29.7923	29.9311	31.5813	30.8774	30.0288	29.4372	29.4761
25.6268	25.989	25.8506	26.0801	25.9508	25.2567	25.8265	25.526	26.606	25.3283	26.4243	26.0408	26.6064	26.2862	25.8805	26.5855	26.2612	27.9053	25.7658	26.2503	25.7985	26.2846	25.8275	26.2084	26.1847	26.0504	25.7074	25.8619	24.1434	25.7023	25.6259	26.1515	26.0383	25.5093	26.2574	26.3231	26.0907	25.5838	26.5497	26.1969	25.9926	26.8864	25.3834	25.8525	26.2092	25.3176	26.3106	24.6645	25.6205	25.8272
26.4546	25.7952	25.2687	25.8388	25.8127	24.7848	25.6444	24.4464	23.0591	26.4634	25.9493	25.5856	24.8626	24.203	25.2886	25.5661	25.4729	24.5878	25.3598	24.9503	25.2402	25.4044	26.47	26.2387	26.4487	26.1594	26.2699	26.1913	21.8158	24.7259	25.1245	25.3634	25.1557	26.0021	26.0623	26.1647	26.0801	25.2598	26.0883	25.1263	24.7764	26.1345	24.6671	25.5617	27.3279	24.8247	26.485	24.9511	26.6118	25.5919
26.0118	25.0461	26.0904	25.5727	26.1164	23.8238	25.226	25.8782	24.2648	25.4596	25.2154	24.8058	25.2439	24.9222	25.101	25.6211	25.6081	25.896	23.8837	24.2641	23.4042	25.8271	25.9764	26.3213	25.084	24.9319	25.8228	25.9804	23.8808	25.2302	25.5251	25.372	23.4077	24.6708	23.9938	24.7799	24.72	25.3626	24.3793	25.3272	24.7932	26.4744	26.0665	24.9507	25.2328	24.5734	24.1965	24.5867	26.3048	24.8407
33.8391	34.4239	33.181	30.9561	33.3128	33.6339	33.8503	32.4523	31.7514	31.5248	32.605	33.7946	32.4564	33.7207	32.7973	31.7552	33.5642	30.4799	33.346	33.6632	34.4618	33.5552	33.0438	32.5322	33.8246	33.3954	33.9292	33.5729	34.6429	33.7628	33.4363	33.3866	33.2049	33.4981	33.49	32.1677	33.6903	32.9922	33.3611	33.7507	33.7225	33.7857	34.3618	33.483	33.8962	34.822	34.4901	33.5872	32.6882	33.3663
28.8809	29.2349	29.7899	29.7034	29.6035	29.9428	29.6694	30.098	29.2549	29.857	28.5015	30.0058	30.1989	30.5082	29.3636	29.7715	30.1154	29.9784	30.2539	29.9383	29.4537	29.5117	28.6768	29.6155	29.6662	29.5496	29.2129	28.9478	29.9792	29.5676	29.5713	30.0553	29.8081	29.962	29.8088	29.0316	29.0972	29.9238	29.4171	30.0359	30.1059	27.9185	29.0134	29.6588	28.7358	29.4117	29.295	29.9491	29.3299	29.8263
26.9246	26.8305	26.4565	26.3757	26.6143	25.0833	25.1515	25.8274	23.0047	25.2563	26.7394	25.9773	27.2296	26.7908	26.1777	26.6425	26.0312	26.3573	27.1047	25.9839	26.615	26.4356	27.7135	27.5904	26.8806	28.1859	26.8424	27.1352	25.2855	26.7628	26.0015	26.4699	25.3856	26.1775	27.1002	26.8934	26.9173	26.4472	27.4686	25.7926	25.943	27.6441	26.6295	26.3335	27.6455	26.4789	26.9662	26.5304	27.2554	26.4899
31.5268	32.0104	32.0304	31.4742	31.9937	32.2277	32.3193	31.8946	32.0715	32.593	31.5846	32.0104	32.0043	32.563	31.8856	31.8101	32.748	32.2539	31.8964	31.9641	32.0715	31.8402	31.825	32.0328	32.1745	32.306	31.9512	31.9123	32.0328	31.9805	31.7994	31.9668	31.6708	32.0529	31.578	31.7874	31.8392	31.6658	32.1457	31.8502	31.7869	31.2423	31.7274	31.9643	31.9976	32.1364	31.5569	31.8701	32.0883	32.0749
28.6859	28.9098	29.6745	30.1747	29.5155	28.7804	29.622	30.0089	29.8561	29.9968	29.5645	30.1746	30.1616	28.9361	29.964	30.3997	30.1002	30.5507	29.5711	29.5063	29.4159	29.3714	29.4411	29.8282	29.6717	29.0964	29.0912	29.6439	28.6814	29.4414	30.3664	29.8026	29.6309	29.9	29.9779	29.4089	29.1657	29.4975	29.2688	29.8481	29.8147	28.6891	29.4981	28.9455	29.0864	28.8932	28.6876	29.2309	29.9944	29.512
29.156	30.2709	30.0305	28.2984	29.7062	31.1554	30.2776	30.5121	26.9378	27.9648	29.067	29.7612	29.8056	31.0137	30.1092	29.3737	30.326	29.6518	30.9368	30.3799	30.077	29.9126	29.1417	29.2226	30.075	30.4271	29.5704	28.7802	31.0859	30.4043	29.4942	30.0241	30.6592	30.3874	30.2003	28.9381	29.4726	29.7141	29.4307	30.7371	30.6691	26.6743	29.7751	30.4763	29.3484	29.9338	29.8813	30.7387	29.1635	30.4043
32.788	32.8421	33.5937	33.7347	33.5325	33.0507	33.1525	33.4682	33.79	34.0393	33.0496	34.1105	33.928	34.0458	33.275	33.8143	33.5037	33.8579	34.2082	33.9451	32.8593	33.3817	32.9657	33.0266	33.8955	34.0266	33.1685	32.9365	32.7929	33.2037	33.9436	33.8697	33.06	33.9892	33.7	32.8379	32.802	33.2063	33.4957	33.7685	33.4757	32.1555	33.1271	33.6403	33.4065	33.0516	33.1057	33.482	33.0923	33.6257
29.0791	28.3891	28.8393	29.4928	28.9578	28.2517	28.7321	28.8387	28.8246	30.4631	29.6545	28.8134	29.243	28.5624	28.7748	28.1688	26.8437	29.2816	28.6813	27.6032	29.146	28.5537	29.8027	29.757	28.9963	28.3796	29.1177	29.379	27.2767	29.11	29.1413	28.7939	28.43	28.2403	28.6477	28.9869	28.7271	28.7187	28.7526	28.1936	28.155	29.0575	28.9689	28.0513	28.5285	27.9768	28.4698	28.4664	29.2689	28.1837
28.3945	29.4412	29.9691	28.222	28.6215	29.3741	29.0065	29.2657	27.3321	27.8821	27.5177	29.9415	29.4106	29.851	29.4526	28.8685	30.1895	29.1255	30.0419	29.9435	29.4681	29.094	28.1468	28.9047	29.4078	29.0284	29.5458	28.3557	29.9928	29.2197	29.1915	29.0811	30.4319	29.8542	29.7731	28.261	28.9638	29.3798	28.2825	30.1849	30.0234	26.8013	28.9372	29.6737	28.4711	30.2052	29.6432	30.1986	28.9816	29.5489
29.0871	30.4544	30.934	23.1621	28.5819	31.1022	30.4589	27.6149	23.809	27.0267	26.4483	29.7555	27.9042	29.1027	29.6197	24.3907	29.7891	27.8841	31.4318	31.3392	30.0632	30.1038	26.8812	29.1488	30.4234	29.298	29.5146	27.2969	30.9954	30.3371	30.5073	30.6537	30.8646	31.6394	31.0933	29.0917	29.4702	30.6889	30.7381	31.5112	31.2558	28.6244	29.8392	30.6388	29.9622	30.3709	30.1138	31.4779	29.2268	30.671
28.1353	25.8039	25.3271	24.9685	26.0685	24.7651	25.3331	23.0334	25.1035	23.634	27.3161	22.2079	25.0078	25.0785	25.1318	26.0248	25.5331	26.1156	25.4491	24.6495	25.9584	25.7478	26.16	26.1227	22.4613	26.8612	25.7949	26.2381	24.9209	24.7559	24.1446	25.4667	25.5279	24.9507	25.6273	26.7728	25.9764	25.3991	23.6169	25.0386	25.3744	28.2615	25.5213	24.8346	24.3061	25.4633	25.8684	24.4783	24.6933	25.3544
30.1992	30.4018	30.1758	28.937	29.8721	32.9749	29.4834	29.3831	30.2995	30.3196	29.5165	31.0465	30.7976	30.9621	30.5492	28.7553	29.7637	29.044	31.8751	30.3703	30.9712	30.4892	30.0347	29.2134	30.583	30.8572	30.9193	30.2246	31.9867	30.6044	30.0911	30.685	31.8877	30.268	30.8454	30.7193	30.7368	29.0023	30.2245	31.2301	30.0569	29.9699	31.5764	30.5251	31.2217	31.4829	30.2908	31.5797	29.8723	30.4499
26.8707	26.0706	26.4087	26.0261	26.4415	26.5191	26.0246	26.4234	23.8101	23.8322	27.4697	25.8616	23.181	25.3472	26.6174	23.7539	22.7548	24.4342	26.1389	22.2727	26.818	26.2242	26.8912	26.5986	24.0509	26.1627	27.1114	27.7383	24.1587	26.4518	26.5832	26.5699	25.4727	26.1175	24.9447	26.9681	26.8241	26.2307	26.5828	25.8417	25.4745	26.999	25.9467	26.1682	26.5386	26.0276	26.3221	26.3046	27.0798	26.4797
24.3026	23.4271	24.5304	24.0328	23.7047	24.003	24.4553	23.0692	24.3284	23.0594	24.2058	23.1945	25.6135	24.0888	23.656	24.0113	23.6178	24.7921	23.5297	24.0056	24.2181	24.3209	24.4616	24.504	24.0685	23.7778	24.2484	24.3068	23.4266	24.2118	24.2779	23.8694	23.7948	23.6411	24.3935	24.2928	24.4922	24.2482	24.3044	23.5936	24.088	23.8043	24.4337	23.8603	24.1269	24.5231	23.7275	23.9882	24.7048	24.6993
23.9707	22.0102	24.9077	24.7801	23.6811	21.2767	21.9186	24.9728	23.3366	22.9944	24.1739	25.3218	25.623	25.1878	25.3105	24.5993	23.9916	25.4109	25.7379	24.2555	22.8925	24.5685	25.8776	26.7221	25.4069	23.5208	24.8278	23.0953	22.1339	25.4541	25.6917	25.6734	24.7295	25.3847	26.2707	24.1595	23.0868	24.6914	23.2829	24.7566	24.3153	22.2771	25.0645	23.5391	23.8656	23.4956	21.8844	23.7859	26.4052	25.1617
26.7423	27.737	27.3695	25.2347	27.6378	28.0674	27.8622	26.9093	23.1871	24.2982	23.8771	27.4325	27.2306	27.8115	27.3935	25.9419	27.3637	26.286	28.6285	27.7209	27.6856	27.6859	26.9815	26.6572	27.613	27.5675	27.6893	27.018	28.6359	27.5655	27.4947	27.5315	27.7431	27.4536	27.6468	27.192	27.2097	27.8176	27.2716	27.7123	28.2175	23.4672	26.7728	28.0676	27.2025	27.7176	27.4112	28.4288	25.6952	27.8078
30.8473	30.6593	31.0586	31.3722	31.2967	30.7679	31.0409	31.2694	30.6311	31.9536	31.2736	31.065	31.1826	31.0852	31.1869	31.324	30.9598	31.8023	30.8076	30.8492	30.7646	30.7822	31.1339	31.1585	31.1878	30.8734	30.8459	31.5364	30.1425	30.9156	31.3732	31.0454	30.5124	30.7189	30.8012	31.0616	30.9568	31.0396	30.8744	30.8984	30.9198	31.0474	31.1197	30.6821	30.8334	30.9869	30.8724	30.8516	31.222	30.964
26.8533	26.1953	27.3562	27.166	27.1151	25.3974	27.1519	27.5425	27.0689	27.5983	27.3685	27.1069	27.2675	26.9042	27.3862	26.9778	26.7364	27.8758	26.572	26.752	27.0674	27.0396	27.3223	27.4137	27.2188	26.5881	27.337	27.7664	25.9382	27.1522	27.7173	27.0791	26.4697	27.3482	26.616	26.6971	26.7423	27.0855	26.8928	27.0512	27.1222	26.1952	27.327	26.2031	26.6415	26.6228	26.4611	26.7074	27.421	26.8667
29.9063	30.4496	30.5771	30.3025	30.6854	31.4121	30.9459	31.3974	30.0092	29.5422	29.4568	31.0355	30.8897	31.9531	30.7375	30.6198	31.7325	30.9117	31.9542	31.3485	30.6013	30.9101	29.8052	30.298	30.7132	30.6976	30.4716	30.0418	31.6502	30.7196	30.6601	31.2325	31.4368	31.3259	31.1012	29.6298	30.3136	30.9151	30.1917	31.2105	31.5069	28.7406	30.3928	31.3863	30.0422	30.8409	30.6099	31.4628	30.74	31.1258
32.8429	31.6204	31.3227	32.9335	31.2803	31.4832	30.9931	32.0703	32.4256	32.0964	32.736	33.0616	33.4719	32.7624	33.2763	32.8196	34.7847	33.5075	32.1009	31.9031	31.7683	32.7833	31.4132	31.2769	30.5111	34.1478	32.8108	31.9009	30.9392	30.3015	29.107	32.4066	33.3868	32.6694	32.331	34.0682	33.2615	31.9204	32.7165	30.9807	32.2939	32.7786	31.028	31.4434	33.5387	31.3786	31.0131	30.3991	30.7458	30.3858
27.7033	28.4738	28.6212	28.7402	28.6924	28.183	28.5226	28.3519	27.5219	27.5413	28.2517	28.9687	28.5907	28.8737	27.7478	29.1462	29.1269	28.9174	28.9564	29.2531	27.8123	28.4369	28.1678	28.0845	29.1138	28.6374	28.752	28.356	27.7598	28.0454	28.6437	28.3977	28.26	28.8549	28.9752	28.3705	28.154	28.5015	29.0559	28.9977	28.7693	27.776	28.2955	27.9945	28.5059	28.0539	28.1909	28.1173	28.0536	28.1196
27.7142	27.5419	28.4479	28.3148	28.3122	27.5292	28.0192	28.3624	26.5714	28.0356	28.2067	27.9175	28.289	27.9072	28.0564	28.2393	27.8272	28.3634	27.5121	27.9025	27.9256	27.9372	28.1413	28.5901	27.9573	27.2869	28.0428	28.075	27.0362	28.1474	28.295	28.1908	27.5555	27.8238	27.8115	27.261	27.8215	28.2215	27.9273	27.8693	27.8496	27.3405	28.0819	27.6999	27.8311	27.5919	27.9522	27.7325	28.458	28.038
23.7105	23.6251	24.223	22.6455	24.8273	23.8049	24.9229	22.0414	22.7943	23.738	24.8225	24.8879	24.6823	22.5488	25.3609	25.1731	24.1002	25.5966	24.2287	22.9388	24.4659	24.6933	25.4824	25.1665	24.7008	24.0631	24.7784	25.1578	23.7727	24.8115	25.1258	25.1339	23.5532	24.2138	24.3173	24.8339	24.4774	24.6343	24.8344	24.5083	24.3501	23.445	24.4371	24.3372	24.9913	24.4457	23.9398	24.6754	24.8957	24.9471
23.1155	22.9317	25.5562	23.277	25.4375	24.4255	25.2802	23.6995	24.8112	23.7454	24.5149	26.374	26.1945	24.2338	25.7227	26.6633	26.3721	23.8394	26.4917	26.3546	23.1366	26.1321	22.9577	26.194	25.9425	26.447	23.7535	23.1373	25.3594	25.8903	26.5358	25.4841	26.0521	26.4089	26.422	23.3547	24.769	25.4754	26.2296	26.7743	25.7002	24.1347	25.3243	25.0068	23.4552	24.9437	24.8211	25.0613	25.5994	25.6811
29.0405	29.3162	29.3479	28.2838	29.2722	28.9096	29.6267	28.8161	28.29	29.2697	28.9201	29.1435	29.2439	29.1931	28.8944	29.5212	29.6955	28.4971	28.9233	29.5391	28.6459	29.5514	28.873	28.8483	29.5131	29.7613	28.948	29.0535	28.714	29.1568	29.2539	29.019	29.427	29.4379	29.3449	29.0917	29.0701	29.2688	29.8574	29.3061	29.3612	28.8555	29.2403	28.9858	29.7483	29.1153	29.0496	29.1294	29.1596	29.437
33.0466	31.1935	30.3383	30.9958	30.8442	30.4485	29.9959	30.9933	31.3456	30.9194	32.244	31.6798	33.7383	31.2762	32.8057	33.0707	33.1503	33.0744	31.827	31.0929	30.8281	30.8259	30.7257	30.6959	29.7395	34.1903	31.3012	31.4142	30.5264	29.6472	28.642	31.0554	33.5804	31.8848	31.1173	33.5706	32.1836	31.1826	31.5576	29.7413	31.1603	31.987	31.1049	31.1339	32.1257	30.7796	30.3611	29.9855	30.2638	29.2475
26.0715	26.5515	26.4964	24.2347	26.5851	26.6947	26.7304	26.419	24.8401	23.2481	24.1462	26.7675	26.0505	27.5169	26.8729	23.3126	26.9233	25.1375	27.5782	26.8164	27.2485	26.6764	26.231	26.2155	26.976	26.5605	26.4672	25.2873	27.2874	26.6891	26.668	27.1043	27.4702	27.1839	27.3604	22.7338	26.4704	26.7352	25.9658	27.2114	27.0802	23.4544	26.9644	27.0342	26.2398	26.5624	26.7375	27.5623	26.1028	27.0277
27.6784	27.4608	27.9193	27.6849	28.1455	26.9146	27.6094	27.3929	23.5061	25.8125	28.1845	27.2474	27.2996	27.2564	27.7296	27.9077	27.3554	26.162	26.9568	27.0944	26.8364	27.3566	28.2895	27.6475	27.5855	27.1134	27.4527	27.9288	26.5691	27.2739	27.4018	27.0949	25.9087	27.0866	26.9526	27.6197	27.1337	27.4536	27.7659	26.9796	27.2557	28.1806	27.7833	27.0702	28.1047	27.2426	27.2861	27.0263	27.7268	27.3221
30.1323	29.9745	29.7288	29.4525	30.1733	31.4133	30.1064	30.7892	29.1971	28.4607	29.4488	29.4566	29.4616	30.9067	29.8308	29.752	30.4616	30.0924	30.0437	29.7262	30.6673	29.1799	29.3737	29.5751	29.9835	29.8358	30.8269	29.7164	31.629	29.9751	29.4298	29.8495	31.246	30.0456	29.4936	30.2215	30.2142	30.0592	29.4445	30.1062	30.2374	28.8116	30.0743	30.5575	29.3954	30.5069	30.2749	31.1696	29.4233	30.4946
30.2469	30.47	30.8627	31.6739	30.8905	30.3014	30.682	31.6358	31.4381	31.9088	30.9224	31.7205	31.9504	30.6525	31.5866	31.8165	31.9854	32.0275	31.193	31.2338	30.5706	31.1817	30.7573	31.1826	31.1553	30.2658	30.9043	31.1642	30.0475	30.9685	31.8228	31.3919	31.1291	31.4033	31.2043	30.9748	30.9952	30.925	30.7506	31.4002	31.4203	29.9618	30.9703	30.7883	30.6875	30.7031	30.5291	31.0561	31.3565	31.0464
31.4555	32.5733	32.6363	31.8034	32.6524	32.3928	32.1303	32.4695	32.6093	31.9126	30.9089	31.9599	32.1564	32.6953	32.0645	30.7989	33.2189	32.3541	33.085	32.187	32.6598	31.8223	32.059	32.2892	32.093	32.1667	31.9596	32.141	31.8582	32.0782	31.7496	32.6961	32.1813	32.7804	32.1773	31.0795	31.5997	32.8057	32.1893	32.6364	32.4281	30.7392	31.562	32.3053	31.6022	31.9473	31.9708	32.7238	30.9857	32.328
31.6925	31.0992	30.808	30.9379	31.5226	29.9967	31.3408	30.3823	30.512	31.4624	32.1017	29.4031	30.3001	29.4288	30.5867	30.6989	30.1885	30.853	29.3789	30.6787	30.5162	31.109	31.4557	30.5677	30.5871	30.0048	31.1144	31.4483	29.6512	30.7551	31.1698	30.3948	30.0567	30.5168	30.4662	31.3406	31.1221	30.57	30.8785	30.5385	30.6053	32.0982	31.2397	30.468	31.2061	30.9427	31.0127	30.3895	31.7863	30.4318
27.4166	27.071	27.8079	28.4075	27.2108	27.0848	27.0524	27.8431	23.6158	28.5195	27.7163	27.3771	27.37	27.6831	27.7263	26.642	27.3011	28.2219	27.1983	26.648	27.2187	27.3015	27.8767	27.8131	27.5125	26.6195	27.3426	27.4916	26.5726	27.773	27.9614	27.1169	26.4349	27.1914	27.1744	27.2335	26.9593	27.5245	27.6813	27.2393	27.0701	27.2884	27.6728	26.8377	27.0563	26.6927	27.341	27.2818	27.7744	26.7335
31.5358	30.8393	32.172	32.4543	32.255	31.1142	32.196	33.2844	32.3712	32.9532	32.575	31.5383	31.1706	30.9475	32.8775	30.958	31.1185	31.9507	30.7199	31.0256	31.3348	31.6864	32.0497	32.0862	31.6345	30.1032	32.1583	32.2741	30.98	32.006	31.9757	31.6281	31.2782	31.5083	30.815	32.0158	31.5759	31.6176	31.0235	31.7768	31.6621	31.1983	32.1477	31.2908	31.2007	31.5723	31.0851	31.2561	32.2575	31.2205
27.0742	25.5275	22.8366	26.6615	26.324	27.9282	26.4514	27.1423	23.5553	25.4317	26.5089	27.2645	27.2615	26.9701	27.2943	25.8862	26.0734	24.8302	27.231	26.2233	27.8449	25.8764	26.9663	26.487	26.4143	27.0297	27.0711	26.3276	27.7537	25.8603	25.4058	26.068	27.4418	25.455	26.0273	26.547	25.9893	25.0571	25.3403	25.992	26.315	26.1439	26.6726	27.358	27.3485	26.9174	26.2945	26.515	26.1462	26.4564
29.8535	29.5247	30.2043	30.3774	30.1867	29.4022	30.038	30.3355	28.659	31.4046	30.4095	29.9038	29.7122	29.4177	30.1958	30.2065	30.1385	30.413	29.1284	29.495	29.5968	29.858	30.0584	30.1192	30.2202	29.3573	30.0817	30.1964	29.1388	29.9968	30.2615	29.8796	28.9951	29.8602	29.5094	30.0247	30.0392	30.1021	29.9611	29.8071	29.7287	29.7528	30.1571	29.4689	29.86	29.6163	29.698	29.3848	30.2484	29.4967
26.5909	23.1546	26.0166	25.8056	25.2814	25.3718	24.6627	23.1986	25.8112	27.1807	26.9987	25.6379	26.2492	25.4662	26.0165	26.8255	25.321	27.1293	23.9691	25.2398	27.1171	25.8616	27.197	26.9024	26.3658	26.6019	26.72	27.1949	25.5799	26.6264	26.1875	25.8071	24.5786	25.8785	26.1311	25.4804	24.833	25.8226	26.7104	25.2752	25.5003	28.1882	25.7589	25.423	25.8782	25.3423	26.874	26.312	26.9951	25.8375
23.2689	24.7516	25.8906	22.9568	24.4572	24.5898	25.7965	24.3336	23.6635	25.0033	23.4905	24.7727	26.2779	23.1607	25.0514	24.8197	23.9108	24.8016	26.1002	26.321	24.9253	25.7857	24.602	25.0671	26.0619	25.6061	25.5431	23.4354	22.8153	26.4764	26.5402	25.7835	25.8096	26.6806	25.5551	24.7133	22.352	25.05	25.1108	25.2488	26.3396	24.5705	25.9519	26.2537	25.3187	25.9662	25.5243	26.1574	25.724	26.7781
28.2889	28.5077	28.634	28.3466	28.5396	27.9494	28.4122	28.1177	27.7461	24.8119	28.7705	28.0484	27.6233	28.2076	28.7388	28.248	28.6007	27.6325	27.4211	27.9593	28.7939	28.5873	28.5823	28.2495	28.0769	27.9187	28.3535	28.7888	28.1023	28.3359	29.0055	28.4727	27.7295	28.2359	27.7468	28.7962	28.365	28.3443	28.4929	28.3819	28.1972	28.2232	28.3487	27.6701	28.2095	28.0296	28.2587	27.8424	28.4735	28.0945
28.9206	28.6694	28.8137	28.7618	28.7938	28.1467	28.7673	27.8332	24.1116	24.5741	29.3241	27.9076	27.6089	28.0316	28.6017	28.0287	28.1038	26.4579	27.6193	27.9438	28.3765	28.5102	28.8544	28.3309	28.5242	28.4258	28.7259	28.7996	27.9053	28.2939	28.3299	28.3055	27.53	27.7541	27.929	28.488	28.5514	28.1598	28.5059	28.0274	27.7119	29.3707	28.808	28.1256	28.6481	28.3819	28.2837	27.8057	28.8094	28.0843
25.1154	27.1163	26.6972	25.3871	26.3282	26.7565	27.0283	24.2332	26.7671	27.0068	26.7547	26.7073	27.0916	26.9838	26.8008	26.7996	27.1595	26.8162	26.8741	26.8326	26.7069	27.3223	26.428	27.1589	27.1689	28.074	26.6591	25.8079	26.3028	26.8821	27.1202	27.0498	26.5644	26.5601	27.1713	26.727	26.5559	26.7176	27.493	27.214	26.6934	26.5182	26.7753	26.7488	26.6429	26.441	26.2731	26.6313	26.7619	27.0699
29.6305	27.7523	26.4741	27.766	26.4852	27.1424	28.0628	24.9546	28.7421	22.4976	27.6111	26.2198	27.2995	26.4355	28.8677	27.3475	29.9481	28.5238	25.3701	29.0703	27.4911	28.1433	27.2875	25.176	25.8012	28.387	29.1897	27.2381	29.0436	25.2314	25.7569	26.8018	27.9142	27.3456	28.0807	29.9404	29.052	26.523	27.6645	25.6598	26.5589	29.9779	26.5625	26.0856	32.0187	27.0622	27.5595	25.165	26.8056	28.0392
23.78	25.3368	25.4643	23.9707	25.4414	23.1109	26.0594	25.8165	25.786	26.0682	26.1227	25.3841	22.7932	23.0823	26.0219	22.628	25.6388	25.9281	24.8794	25.4813	22.8493	25.3316	26.0992	26.0031	25.8141	24.1166	22.2396	25.8849	24.2139	25.4612	25.9826	26.0461	25.0702	25.718	25.2682	25.6214	25.4828	25.5693	25.6793	25.4263	25.0614	24.2295	25.5765	24.8619	25.0349	24.7138	25.1225	25.2377	26.1749	25.3943
28.4918	29.9784	30.2829	28.0174	29.7247	30.5832	30.4598	30.1926	25.7272	27.1321	27.578	30.4218	30.0943	30.4098	29.882	28.3258	29.6891	29.2443	30.8915	30.5298	29.8019	30.1234	29.2369	29.6577	30.2158	30.1516	29.68	28.4238	30.5817	30.1554	29.4063	30.1358	29.6124	30.986	30.4466	29.1307	29.7581	30.566	29.712	30.4409	31.2373	28.6682	30.1483	30.4084	29.33	30.2247	30.0041	30.7031	29.6866	30.5047
28.2615	29.1981	29.2097	28.8701	29.2581	30.1763	29.5549	29.829	28.177	28.6951	27.1729	29.6661	29.5484	29.6063	29.1997	29.0572	29.9136	28.5299	29.8477	29.0911	29.1562	29.1517	28.0617	28.8027	28.9732	29.0404	28.8448	28.4796	29.9471	29.0556	27.249	29.3091	29.5087	29.3959	29.5492	28.4544	29.0345	29.4516	28.4037	29.5996	30.0016	28.1626	28.9691	29.1542	28.6079	29.634	29.2148	29.8233	29.3391	29.6987
28.2132	27.6055	28.7523	28.8622	29.0774	28.004	28.9929	29.909	26.4936	28.7233	27.9387	28.477	28.4861	26.5391	29.1965	27.7159	27.5112	29.1524	27.8875	27.9842	27.152	27.9741	28.3223	28.1624	27.9919	26.6718	28.3333	28.4155	27.0965	28.6938	28.9215	28.2403	27.762	28.7237	27.8412	28.1632	27.7041	28.0707	27.392	28.8912	28.8643	27.8246	28.2467	28.3156	27.4574	28.296	27.9389	28.2614	28.973	28.5016
27.1059	27.0606	27.6006	26.8022	27.6886	26.5049	27.099	27.0653	27.1623	27.5045	27.2936	26.7133	26.8377	26.8764	27.3687	26.8953	26.6724	27.3862	26.4413	26.7737	26.7714	27.0057	27.2316	27.12	27.0108	26.8625	26.9108	27.3122	26.412	27.0633	27.2917	27.365	26.4347	26.819	26.38	26.8129	27.2823	26.9858	27.3395	26.9885	26.7044	28.1995	27.0072	26.6196	26.8961	26.9444	26.8269	26.7255	27.2647	26.6737
26.9127	25.8575	26.4498	27.1635	26.4787	25.8582	26.1268	26.8132	27.1673	28.0335	26.7773	26.1619	26.3361	26.472	26.5832	27.2064	26.7933	26.3032	25.0313	25.4052	25.955	26.0926	26.4686	26.156	25.9794	25.6388	25.7671	26.8027	25.1807	25.6423	26.168	25.6538	24.7832	25.401	24.832	26.0669	26.325	25.6225	26.0596	25.8392	25.7139	25.7886	26.2642	25.3637	25.1929	26.0751	25.6553	25.6638	26.2406	25.7126
29.6337	29.017	30.3416	26.6239	29.7781	30.92	29.2125	28.7383	26.1249	29.8444	28.7602	29.8702	28.2828	30.281	29.6826	30.5937	30.1205	29.2919	30.4119	29.5437	29.5112	30.0402	30.1076	29.5752	29.32	30.6614	29.225	29.6659	31.0492	29.8185	29.7085	30.5631	31.2069	29.0721	30.0567	28.8186	29.1707	30.4078	28.0816	29.9202	30.7206	28.3342	30.1041	29.4458	30.2952	30.7741	29.7425	30.8202	27.6237	29.2952
24.9662	25.0299	26.3924	26.8142	26.0338	25.0144	25.7108	26.7121	26.0442	26.768	26.1346	26.263	26.0517	26.2075	26.7166	26.3735	25.8348	26.8792	25.5202	25.7379	25.9748	26.2772	25.9901	26.4277	25.823	25.0585	25.8988	26.4224	24.5036	25.7892	26.2707	26.0692	25.3861	26.1947	25.8627	25.8178	24.7463	26.0159	25.5962	26.2342	25.9666	24.0735	26.5422	25.1352	24.9215	25.3861	25.6887	25.9492	26.399	25.9261
26.7661	27.6422	27.7291	27.6186	27.7338	27.5579	28.0569	27.0503	26.435	27.234	26.1717	27.8571	27.2521	27.3894	27.8858	27.8513	27.8921	28.1495	28.4756	28.0834	27.4496	27.9374	27.2302	27.676	28.1478	28.0723	27.5106	27.3296	27.5628	27.8184	28.576	27.9268	28.0712	28.0343	27.3295	27.12	27.3192	27.2548	27.3721	28.7624	28.3816	26.2414	28.2571	27.9169	27.5875	27.1423	26.754	27.9933	27.8285	27.851
29.1089	29.2334	30.77	31.1052	29.793	29.6279	30.6144	31.0215	30.8241	31.0825	30.5477	30.9006	31.2253	30.2426	31.1453	31.1829	30.7858	31.7119	30.2262	30.3029	30.0958	30.1777	30.0234	30.6137	30.4862	29.7486	29.6536	30.1216	29.3466	30.2158	30.4753	30.6456	30.1469	30.5651	30.4567	29.9106	30.0879	30.1615	29.4653	30.5695	30.3963	27.9625	30.5716	29.8436	30.2048	29.6935	29.4858	30.087	30.7942	30.3264
28.7795	27.5079	29.2808	28.0658	29.1848	30.0447	27.8592	28.2836	26.2633	28.121	27.0534	30.3731	27.8371	29.8117	28.5856	27.0304	28.6587	28.3498	29.4908	29.1826	23.902	28.9713	28.3242	27.9804	29.0687	29.6432	28.8396	27.5212	26.3529	28.1941	27.0216	29.5623	27.02	30.1677	29.5125	23.0473	22.3744	29.0355	27.5336	29.6365	28.3892	25.5223	26.2027	29.9389	28.2427	28.1876	29.097	29.933	28.4362	27.2259
27.2578	26.1403	26.8387	26.0383	26.4616	25.4054	26.6041	25.877	26.7705	27.6209	26.9406	26.2827	26.6053	27.0899	26.227	26.7382	27.0007	26.8877	26.0582	26.418	26.3495	26.6544	26.8333	26.5592	26.6614	26.7717	26.7648	26.8612	22.1242	26.3896	26.9715	26.2145	24.881	26.1569	25.8425	27.0982	26.7868	26.4368	27.2397	26.0505	25.6105	26.6461	26.5314	26.655	26.8098	26.484	26.1891	25.9845	26.5603	26.0911
25.1458	25.2556	25.4886	24.7374	25.2917	23.5557	25.7156	24.7852	24.2749	25.0057	25.1434	24.992	25.6243	25.6412	25.0643	26.0485	26.6627	25.5641	25.1678	25.9286	24.8327	25.5925	25.085	25.7279	26.148	25.2995	24.4402	24.7827	21.6174	25.2904	24.993	25.769	25.4432	25.5067	25.6214	25.4273	24.7676	24.4069	25.3779	25.1552	25.4738	24.4296	25.381	25.8481	25.7467	25.1679	25.3552	25.1156	25.3481	26.3065
28.0434	28.0171	28.4537	27.3736	28.4969	27.5812	27.9753	27.7638	26.0008	26.2544	28.3648	27.9658	27.0512	28.1381	28.2839	26.4994	27.1927	26.4676	27.8436	27.7896	27.9311	28.3272	28.5626	28.6039	28.1524	27.7545	28.3665	29.0857	27.465	28.2426	28.3446	28.4089	27.7069	27.8777	28.1054	28.5038	28.4258	28.1828	28.5073	28.1039	27.897	28.5425	28.4542	27.5249	28.2279	27.8458	28.0746	27.5252	28.343	27.8086
29.7046	31.1383	30.098	30.6374	30.2649	31.8835	30.6127	31.1951	31.7747	30.4843	30.8296	30.4676	30.0799	32.0883	30.1227	30.5055	30.6944	30.1868	30.9682	30.4495	30.9165	31.0059	30.9087	30.7591	30.1625	30.8607	30.8675	30.4144	31.271	30.8555	29.4603	30.8551	31.5031	29.8157	30.4925	30.0013	29.9242	31.2091	30.7061	30.514	30.5693	30.235	31.0094	31.0754	31.3907	30.9644	30.4767	31.2858	29.6524	30.8751
26.1047	25.9683	24.7434	24.7832	24.8735	24.5091	25.4166	22.4657	24.7017	24.281	26.4781	24.7587	26.386	25.5963	25.5232	27.3639	25.4838	26.2131	23.8238	25.5576	25.1502	26.2803	25.7545	25.6828	24.7593	26.0971	25.2898	25.9437	25.1055	26.3589	26.2935	25.6359	25.9877	25.6277	26.3399	26.5073	25.1935	24.6685	26.4244	26.2194	25.6258	25.7438	25.2998	25.8174	26.3702	25.7297	25.2836	24.4576	26.3745	26.1995
27.665	26.5189	24.2353	27.7104	25.5746	21.8829	26.3225	25.9369	26.8955	26.3795	27.2364	26.8427	27.4402	26.6891	27.6473	27.5554	29.6463	27.6297	26.0803	27.9379	26.4883	26.6941	25.5639	24.8334	23.5065	29.3271	28.3907	26.5578	26.6464	22.7714	24.5196	26.6054	28.4792	26.5982	27.0224	29.1361	28.4315	26.3115	27.1424	24.9942	26.6231	28.5237	25.2826	25.3703	30.1829	25.6496	26.0589	24.0927	23.2314	25.3515
32.261	31.7686	31.4068	31.3741	32.0711	31.4386	31.2721	30.5211	29.7291	29.7984	31.4717	31.0666	31.9459	31.8563	31.1848	31.8962	31.8888	31.7073	31.2844	31.7327	32.3396	31.768	32.119	32.2014	31.4179	31.7535	31.5628	31.8333	31.4399	31.8204	31.2376	31.6271	31.8177	31.2182	31.6031	31.8482	31.8692	31.4501	32.9778	31.7838	31.3562	32.4964	31.2462	31.4156	32.1775	31.8366	32.6183	31.2551	31.8019	31.7609
27.823	27.0303	28.0405	28.4313	27.1369	27.367	27.78	26.8478	26.1153	28.5767	28.1268	26.714	26.9473	26.8418	27.3469	28.0097	26.6891	28.0008	26.1537	27.6395	27.6417	27.6486	27.8309	27.72	27.4592	27.0666	28.2269	28.5034	26.7864	27.7096	27.6714	27.6753	27.1809	27.3459	26.9817	27.6054	27.9446	27.6333	27.7059	27.4812	27.406	28.7156	27.3074	27.0923	27.7953	27.51	27.8073	26.7938	28.241	27.4331
33.4265	31.4775	30.5505	32.3523	31.0333	31.0475	30.4277	31.738	31.8193	31.0329	32.3381	32.2884	33.6801	31.7049	32.6438	33.419	34.4785	33.1617	32.0656	31.6218	30.8652	31.1829	31.0162	30.9213	30.1056	34.3432	31.5518	31.1972	30.6373	30.1834	29.0934	30.7081	33.3594	32.7013	31.7219	33.6166	32.3621	30.9044	32.0956	29.7786	31.3519	32.0433	31.4721	31.6088	32.0327	31.3283	30.8108	30.1886	30.4093	29.5665
24.9384	25.1394	25.7849	24.3914	25.2543	24.3526	25.1901	25.8552	24.2552	26.467	26.2986	25.1369	25.6287	24.8072	26.3092	25.0397	24.7357	25.3865	25.5153	24.4468	25.5631	24.8617	26.3836	26.5842	25.7844	24.4148	25.9391	26.5511	22.7065	25.8113	25.8293	25.3278	25.5972	25.1674	24.9624	25.8016	25.5041	26.0386	25.143	25.2997	25.4807	24.5012	25.8068	21.8086	25.5358	25.1669	25.5734	25.4216	26.3076	25.5049
23.9114	23.6183	23.7192	24.6586	23.2494	23.4122	24.1465	24.0659	23.8389	23.5528	23.7627	23.6557	23.9195	23.52	23.7998	24.0427	23.2686	24.082	23.7035	24.3307	23.6448	24.1544	24.3776	24.8146	24.9664	24.2119	23.4747	23.8945	23.8883	23.9406	24.7874	23.4166	23.4492	23.8493	23.9123	24.1827	23.8938	23.8397	24.2082	23.7597	23.7334	25.3805	23.4675	23.5371	24.5284	23.5828	23.7201	23.3357	24.4522	23.0418
28.3056	28.1785	28.2906	27.546	28.3125	27.868	28.8192	28.3544	28.7694	28.133	29.2259	28.1982	28.7139	27.0014	28.4565	29.1367	28.3817	28.1051	27.7717	28.2329	27.5029	28.3125	28.6717	28.5717	28.4054	28.1715	27.6885	28.7568	27.7567	27.8514	28.5197	28.2606	27.7993	28.1856	28.0788	28.3603	28.1469	28.2329	27.9996	28.1562	28.008	28.9352	27.7509	27.608	27.3866	28.1381	28.176	27.7001	28.6938	28.1674
29.8957	29.8302	29.5021	30.009	29.986	29.0939	29.4004	28.9664	29.0657	28.6707	30.2628	29.4561	30.216	30.1123	28.909	29.8062	30.2694	30.1707	29.554	29.5513	29.5947	29.191	30.1143	29.8232	29.7716	29.9968	30.0192	30.0897	29.0716	29.4625	29.2494	29.4403	29.3871	28.9939	29.7815	30.0434	29.9358	29.6651	30.4884	29.4373	28.7099	30.7868	29.4239	29.1873	29.5338	29.1545	30.2896	29.2835	29.527	29.1195
35.6861	35.5344	34.9416	34.4266	35.8228	35.2487	35.7128	35.0366	34.429	31.8917	35.5765	34.5448	34.6532	35.4466	35.5825	32.5955	35.5671	34.6759	35.2544	35.6524	35.6768	35.3448	35.3654	35.6828	35.4232	35.1539	35.7507	36.222	35.0851	35.5438	35.2736	35.4353	34.9528	35.3884	34.9886	36.1604	35.4273	35.0538	35.8474	35.2093	35.2043	36.2966	35.1552	35.046	35.6191	35.2801	35.64	35.1256	35.7126	35.0289
33.1305	34.0282	33.6526	33.6075	33.4926	34.1266	33.8105	33.8547	32.86	31.894	32.9678	33.4803	33.3961	34.2597	33.214	32.9778	33.6662	33.2818	33.7869	33.8727	34.2901	33.5761	32.9518	33.4248	33.4626	33.6337	33.7642	33.2301	34.433	33.4603	33.0117	33.5389	33.4068	33.6394	33.4508	33.0278	33.6892	33.7911	33.5877	33.6931	34.0319	33.0626	33.2774	34.1243	33.4643	33.9077	33.9397	34.0951	33.3116	34.1265
26.0629	25.6017	26.2418	24.8191	26.5513	25.5803	25.7632	25.9092	23.8583	22.2503	25.7742	26.0276	24.8974	25.8034	26.606	23.7449	25.5251	23.389	26.047	25.8599	25.9614	25.9255	26.0943	26.5832	26.3091	25.4822	25.7765	26.3027	25.2883	25.9187	26.2478	26.0354	25.7607	26.1646	25.976	26.1982	26.247	26.269	26.3289	25.9658	26.1748	25.9606	26.0914	25.7449	25.8575	25.6422	25.8794	26.0511	26.7077	25.9727
25.4019	25.6579	24.7247	25.0578	25.1479	25.1696	25.0571	24.4237	22.5064	23.0197	22.523	24.1563	22.9108	24.8554	24.9269	25.3341	24.0503	23.461	25.9275	26.1108	23.1884	25.6483	25.2449	25.6254	25.6874	25.4486	25.5384	25.5168	25.2751	25.0369	24.6205	24.9637	25.6558	25.4642	25.9403	25.5551	25.6125	25.2702	25.5695	25.3795	25.4675	24.5274	24.6487	24.9743	25.0995	25.3803	24.8622	25.4076	25.1773	25.6232
26.6903	26.6595	28.5267	28.6513	28.3961	27.9884	27.9903	28.2494	28.1856	28.5227	24.0981	28.6856	28.5949	27.8978	28.3391	28.5761	28.667	29.4679	28.4044	28.4215	22.246	28.7162	27.7356	28.5564	29.3027	28.6619	26.7711	27.545	27.4074	28.1412	28.8586	28.8554	28.1723	28.9876	28.4094	27.2254	27.3026	28.0655	27.7056	29.3786	28.7213	22.8285	28.6807	27.5888	27.259	27.7743	26.7826	28.0761	28.375	28.5462
27.4929	26.9568	28.14	28.0515	28.1738	29.0526	27.309	27.6761	26.1199	27.7249	23.9278	29.858	28.1333	28.9593	27.9947	27.7676	28.2797	27.428	28.7612	28.1921	23.2116	27.5344	26.3603	26.1388	27.7518	28.728	27.5706	25.0527	25.5151	26.9947	25.9912	28.653	27.5147	29.2743	28.6539	23.5862	23.8581	28.137	24.9645	28.951	27.2547	25.0849	23.2664	28.2936	27.0293	27.1477	27.9946	28.1298	27.4021	25.9924
25.067	25.215	26.2908	24.6911	26.0338	25.5658	26.1493	25.8603	23.2171	25.163	26.0578	26.033	23.699	25.7295	26.2975	24.0253	26.0669	26.2383	25.7976	25.2963	25.6179	26.4802	26.265	26.4987	25.8924	26.2174	23.8622	26.4423	25.738	26.2222	25.8629	26.0141	25.0525	25.892	25.2842	26.5244	25.4745	25.8433	26.0213	25.5705	26.2876	25.2208	26.0053	25.7626	25.4513	24.9254	25.28	25.1854	26.1459	26.0186
32.2093	32.871	32.4145	31.6997	32.4532	33.1195	32.3447	32.1121	31.2623	30.3558	32.0856	32.1001	31.6984	32.9213	31.9641	31.0057	32.4328	31.441	32.2596	32.3451	32.9516	32.1029	31.8586	32.1871	32.14	32.1431	32.4528	32.2649	32.8115	32.3482	31.4421	32.1957	31.7045	31.9208	31.7464	31.7184	32.1055	32.3027	32.2365	32.2181	32.5119	32.0503	31.5352	32.5614	31.8404	32.5575	32.5494	32.6498	31.5439	32.599
26.1682	26.6535	27.245	27.6871	26.8681	25.8447	27.2902	27.3001	23.7895	27.733	26.8335	26.8265	26.7656	26.7781	27.3743	27.1565	26.5488	27.5301	26.3929	26.5336	26.8022	27.1499	26.8707	26.6917	27.083	26.1407	26.8238	27.1406	26.2017	27.0918	27.4378	27.1911	26.2254	26.8688	26.2393	27.136	27.0781	27.0564	27.3148	26.7814	27.0642	26.1965	26.761	26.2405	26.4735	27.1649	26.5849	26.4973	27.1459	26.7612
26.254	27.4328	27.9713	26.3815	27.7577	28.6684	27.4943	28.2765	23.8795	23.7011	25.1723	27.3907	26.8966	28.345	27.5723	26.6691	28.3898	24.7543	28.4676	28.125	27.8848	27.6933	26.9849	27.3578	27.7266	27.9928	27.2439	26.7216	28.4811	28.0253	26.9829	28.098	27.966	27.9571	28.1358	27.308	26.9072	27.8606	27.2451	28.3885	28.0039	25.2573	27.0852	27.9258	26.941	27.393	27.2976	28.3103	26.8858	28.4427
34.318	33.3396	32.7068	33.1428	33.1011	33.4181	33.2741	32.8549	33.9731	34.2123	34.1355	32.6738	33.5605	33.3103	32.6821	33.8414	32.9344	34.2086	33.1651	33.0963	33.5461	33.0181	33.9765	33.5481	32.9673	33.005	33.8034	33.8582	33.3255	32.7506	32.2287	32.8171	32.6794	32.4653	32.8566	33.6869	33.6271	33.1018	33.7471	32.6573	32.4163	34.9618	33.0658	32.6417	33.4192	32.9335	33.5245	31.9081	32.5347	32.8535
31.2386	31.8455	32.2	32.6218	32.2074	32.2966	32.1061	32.5037	32.8229	32.327	31.691	32.7416	32.9413	32.8351	32.5657	33.1795	33.447	33.5442	32.9428	33.0159	31.9701	32.3169	31.989	32.3612	32.6355	32.9417	31.9272	31.6941	31.8819	32.4843	33.1516	32.869	32.3393	33.0629	32.6747	31.4922	31.6151	32.1396	32.2161	33.0817	32.5275	31.2744	31.8589	32.3591	31.9581	31.6611	31.4658	32.114	31.9392	32.2821
23.3605	24.7344	25.5015	25.0377	25.4695	21.9183	25.8796	25.5535	25.4527	25.4889	26.0324	25.5803	25.0585	25.3681	26.0251	25.5983	24.9977	25.72	24.9049	24.9694	25.4073	25.5665	25.4511	25.7476	25.4289	24.4396	25.3699	25.8792	24.3967	25.7238	25.7496	25.3388	25.201	25.0864	25.3244	25.6641	25.5112	25.3607	25.26	25.4788	25.2025	22.9776	25.3061	22.3587	25.3308	25.2056	24.566	24.7771	26.0777	25.2111
26.7615	26.6281	26.5203	23.2305	26.4798	27.4375	26.7821	26.6299	22.0953	23.2739	26.2212	25.3529	24.9958	26.8276	26.4784	24.1448	24.4558	23.1883	26.5067	26.6657	26.6811	26.2062	25.3225	25.5231	26.1849	26.2288	26.6958	26.1123	27.7146	26.6164	25.4606	26.1071	27.2947	26.5785	26.1974	26.0937	26.895	26.8544	25.5175	26.4083	26.4512	24.9615	26.1866	26.6019	25.9332	26.2514	26.8327	27.0679	25.4988	26.5748
27.3029	26.457	25.7737	25.7475	26.2233	24.5034	25.3666	24.9312	26.3569	26.1108	26.8864	27.1132	26.4861	26.8625	26.606	26.2486	26.9137	27.2057	26.2003	27.0258	26.1277	25.4824	26.2141	25.7664	26.7074	24.133	25.7367	26.3022	23.2884	24.7421	24.8394	25.2729	26.3413	26.2522	25.7609	26.1524	26.4611	25.058	26.0174	26.2528	26.2933	27.3363	25.7883	24.8153	25.9478	26.949	26.6923	25.1882	25.9015	25.1832
28.051	28.4197	28.3952	28.1088	28.3429	28.5026	27.8608	28.102	28.2752	28.2655	27.8684	28.8839	29.3753	29.2455	28.3106	28.9565	28.8827	29.2428	28.9581	29.0112	28.3087	28.3838	28.0829	28.6998	28.7148	29.011	27.772	27.8598	28.2445	28.4712	28.3039	28.5757	28.7368	28.773	28.9033	28.1077	27.8743	28.2797	28.6044	29.1262	28.7752	27.4723	28.0114	28.273	28.3514	28.244	28.3028	28.2944	28.1648	28.6581
22.6927	26.4867	28.2342	28.65	26.5627	28.5622	26.1342	27.2106	29.4946	24.2511	28.8649	28.5562	28.6212	26.882	28.9309	26.4731	26.5782	24.4305	28.2013	23.0461	25.9538	27.3765	28.9346	27.7801	27.6391	27.2695	28.9377	27.4625	27.8765	28.2571	26.8938	29.3042	29.0953	27.5551	27.7701	29.4136	27.5692	24.8937	24.2028	24.5389	27.1188	26.3437	27.4688	27.7589	27.7689	29.1107	28.8893	27.1223	25.7826	28.0992
30.4112	30.0986	30.7749	29.5467	30.7625	29.678	30.6696	31.0664	22.6802	22.5043	30.7573	29.5537	30.4851	30.1823	30.5324	29.67	29.781	25.0209	29.7039	29.4044	30.3738	30.1079	30.474	30.7151	30.3937	29.2947	30.5229	30.8087	29.6786	30.4866	30.5009	30.422	29.8641	30.1176	29.4595	30.6671	30.8007	30.5438	30.6067	29.8845	30.2761	30.2151	30.3367	29.7642	30.2802	29.7481	29.6259	29.4799	30.5423	29.7066
23.7523	24.5509	26.0695	25.6892	25.8054	24.961	25.4575	25.8849	25.8143	25.0943	26.2947	25.5542	25.6779	25.6368	26.0445	26.2689	25.9926	26.1554	25.1101	25.6672	24.7586	25.5629	25.3064	25.6765	25.2743	24.8819	25.096	25.5385	23.8136	25.6826	25.8139	24.4603	24.7027	26.0771	25.4966	24.6191	24.5348	25.0951	25.1988	25.3388	25.1979	25.2131	25.7241	25.0326	25.3462	25.195	25.3707	25.5546	26.1974	25.3674
32.9764	32.6508	32.0325	31.6394	32.4286	33.0282	32.416	32.201	31.5243	31.3301	32.2028	31.7881	31.9892	32.9098	31.8678	31.5845	32.4496	31.4859	32.2886	31.8829	32.7272	32.0547	31.9582	31.4789	32.1407	32.0725	32.5603	31.9083	32.7756	32.0307	31.7536	32.056	31.8894	31.921	31.7883	31.9971	32.1782	32.1034	31.5284	31.8876	32.3739	31.7923	31.981	32.5227	31.6657	32.7983	32.6757	32.6427	31.6915	32.1874
26.3926	26.5137	26.7239	28.9202	23.4673	28.2337	22.2773	26.3442	24.8509	24.9398	27.2428	23.3288	23.5866	27.506	23.5131	23.8098	22.9276	23.6009	28.0218	24.2869	26.1553	26.9191	26.952	27.024	26.4548	27.2287	27.4395	23.1425	27.0515	23.1797	23.512	27.2529	27.2004	23.6612	26.2069	26.6513	26.2724	21.5456	26.3304	23.5627	23.4123	26.4951	22.5167	26.892	27.4391	27.412	26.1024	27.3425	25.4353	27.1212
33.3375	33.5936	32.6676	32.4919	33.4802	33.7477	32.8389	33.7356	33.1262	32.915	33.0678	33.0698	32.9569	34.3845	32.6036	32.6382	33.2853	32.7061	33.3339	32.9776	33.6791	33.0545	32.9631	32.5807	33.0785	33.2194	33.4256	33.396	33.5802	32.8759	32.6971	32.7538	33.1238	32.8454	32.9704	32.7542	33.0781	32.7432	33.2724	32.8638	33.3838	33.5552	33.2088	33.6265	33.329	33.8441	34.0894	33.3116	33.4655	32.9677
26.6096	26.3175	25.847	25.5292	25.7235	25.7013	25.5563	25.8232	23.7173	27.0271	26.672	25.5472	25.9394	26.0076	24.8368	24.166	25.8101	25.3305	26.0766	25.5867	26.1875	25.7403	26.5076	26.3911	26.1866	26.3849	26.1804	26.2887	21.6283	26.5078	26.2934	25.3908	25.5521	25.5942	26.1803	26.159	25.7979	26.2573	26.1855	25.4042	25.7105	26.2092	26.2877	25.7353	26.484	26.1741	26.4464	25.8509	26.2329	25.8344
28.5021	27.7301	28.7946	27.5472	28.6797	29.5322	26.8483	28.0489	27.4799	25.6081	26.0335	30.0241	28.6511	29.4195	28.1562	27.4888	28.5051	27.3874	29.3639	29.0169	24.4126	28.6722	27.8374	27.4394	28.7411	29.3763	28.3035	27.3538	27.5486	27.6865	26.7187	29.2221	27.086	29.784	28.9217	24.4644	24.7652	28.9256	26.9514	29.4903	28.0062	26.7493	25.8306	29.3575	28.0068	27.7988	28.562	29.5219	28.0524	26.658
30.8325	30.6258	30.2995	31.7312	30.2595	30.3519	30.126	30.2557	31.2969	30.9869	31.9089	31.5595	31.7944	32.0575	32.0407	30.781	30.8942	32.106	30.8249	30.7042	30.7785	31.5168	30.1056	29.6333	29.2587	32.6015	32.1162	30.8935	29.513	28.7652	28.4644	31.8249	32.0458	30.678	30.9852	32.6246	32.1684	31.2242	31.6688	30.1364	31.3186	32.4376	28.7403	29.3167	32.7058	30.0521	29.6038	28.9984	30.0129	29.4431
28.4113	27.952	28.8662	28.9431	28.1575	27.9327	28.4603	28.0597	28.5528	29.8215	28.5201	29.3184	29.5009	28.6194	28.7692	29.3958	28.844	29.7489	29.08	28.549	28.6113	28.6608	29.1581	29.8224	28.998	28.2689	28.5028	28.7964	28.0867	28.6338	29.2532	28.9103	28.7818	28.9545	29.0186	28.3024	28.5178	28.6167	28.6044	28.8562	28.6577	27.9202	28.8499	28.2391	28.2254	28.1989	28.4874	28.6392	28.9034	28.5984
24.6972	24.4905	26.0129	26.336	25.5363	24.468	25.397	25.7683	25.6059	25.6804	25.1483	25.8849	26.1067	25.4146	26.0474	26.0963	25.6573	26.1457	25.3113	25.8382	24.4657	25.1197	25.1193	25.928	25.2645	24.5715	25.4033	25.1096	25.0244	25.1613	25.8496	25.6972	25.0282	25.6827	25.3391	24.946	24.8903	25.4574	25.5658	25.4636	24.8875	23.4899	25.185	24.5939	24.8531	24.13	24.9975	24.8732	25.5623	25.0618
28.8098	29.1525	30.0474	30.391	30.0276	29.3387	29.8011	30.6224	29.305	30.3433	30.0855	30.5477	30.9126	29.6473	30.6004	30.4023	30.5674	31.0961	30.0652	29.815	29.6727	29.9995	30.0576	30.9313	30.4506	29.773	29.3816	29.7826	28.9753	30.4358	30.7592	30.7789	30.1755	30.6317	30.3883	29.6754	29.6535	30.2914	29.7555	30.4017	30.4445	28.378	30.3217	29.562	29.2901	29.6342	29.2593	30.2209	30.4839	30.3022
27.1382	27.9871	27.6759	23.5523	26.1174	28.6885	26.4032	26.5641	24.269	24.7514	27.0275	27.9513	25.8301	27.2695	27.1683	25.8731	26.8787	24.1933	27.6779	27.3626	28.5936	25.3683	28.3816	26.8386	27.2656	28.2299	28.8356	27.1225	28.8337	27.7464	23.7196	26.6249	28.1957	27.1018	27.2237	27.1943	26.633	27.8181	26.7511	27.5871	27.4181	27.1856	28.3286	27.9225	27.8091	28.8401	28.0623	27.9997	26.7348	27.3768
24.7602	24.6481	24.7702	23.6446	24.7457	24.2501	24.4305	23.5699	23.5188	23.6444	26.0083	24.3794	25.387	23.9313	25.6841	25.1637	24.8607	23.8271	24.2451	24.6421	25.5433	24.7086	22.7746	24.828	24.0117	24.5381	25.1673	25.2869	24.3669	24.8604	24.351	24.3355	24.8111	24.7345	24.1789	25.3912	24.7143	24.6144	24.9175	24.1758	23.2069	25.9863	24.7799	24.8758	24.3719	24.9312	24.5077	23.5522	22.5245	24.9135
27.8503	27.906	28.8754	28.3427	28.6756	27.3826	28.5959	28.7252	23.2622	29.2977	28.728	27.6038	27.5695	27.3862	28.9184	28.9693	27.2829	27.8528	27.1407	27.4575	27.9307	27.9787	28.0129	28.1035	28.3957	26.806	28.1005	28.4615	27.5939	28.5431	28.5862	28.2665	28.0181	28.3182	27.6418	28.2063	28.5247	28.45	28.3947	28.2105	28.2552	28.1859	28.6664	27.6714	27.8523	27.5787	27.9255	27.7142	28.669	28.3377
26.9963	26.5027	26.6359	23.7318	26.8019	27.0499	26.0505	27.4386	23.6547	23.5329	27.2837	26.406	22.6106	27.1635	26.4132	25.3477	27.5326	23.6168	26.2328	26.0341	26.7892	25.7837	27.3663	25.1794	25.903	25.8547	27.1914	23.2961	27.2705	26.6061	25.3023	22.9457	27.5338	25.9093	24.265	26.7579	27.2639	26.3297	26.4257	26.4183	26.6043	26.9373	26.5274	26.2465	26.576	26.4277	26.9135	26.2883	25.3236	26.548
22.8889	22.403	25.4422	25.6677	25.8153	24.7658	25.5155	26.344	24.2206	26.0191	25.256	26.0435	25.1088	22.8217	25.6536	25.1115	24.8287	25.9253	25.0892	24.9424	24.4519	25.0904	25.3464	25.0634	24.779	24.262	24.9936	25.5091	23.2415	24.9618	25.3936	25.1577	25.1261	25.1307	24.2398	25.0452	25.1885	25.0724	24.716	25.4892	25.5201	24.4754	25.2173	24.7664	24.6801	24.5854	25.0946	24.7069	25.1874	25.3798
29.0056	28.9816	29.8314	29.348	29.7443	28.774	29.5383	29.9396	30.3923	31.0919	29.9383	29.5528	29.5671	28.7603	30.2006	29.9609	29.4291	30.2491	29.1408	29.1101	29.2118	29.4565	29.6299	29.6558	29.4355	28.8217	29.4586	29.9496	28.8891	29.5015	30.26	29.7897	29.104	29.4893	29.1182	29.7054	29.6077	29.5269	29.2969	29.5176	29.3161	29.1532	29.5816	28.9823	28.795	29.1896	28.7705	29.2399	29.7946	29.5587
29.0344	29.0981	29.2791	29.235	29.0854	28.878	29.2046	29.3133	28.4995	29.8155	29.9174	29.1704	28.9723	29.2873	29.5017	29.7955	29.3444	29.2346	28.7868	28.8494	28.5476	29.0578	29.1965	29.5346	29.2653	28.7779	29.0464	29.6244	28.7085	28.9276	29.6009	29.4416	28.7943	29.0178	28.9219	28.991	29.4683	29.3962	29.2981	29.2827	28.8519	28.4124	29.4264	28.581	28.874	29.086	28.9804	28.8953	29.4427	28.7125
27.1238	26.7662	27.0106	26.4787	26.9445	26.7566	26.6682	26.5484	22.8198	26.214	27.4586	26.5477	26.5163	27.2539	26.4218	26.6877	25.5378	27.0659	27.2215	26.5402	27.1744	26.7417	27.79	27.4945	27.2438	27.5359	27.3199	27.6009	21.8753	26.8011	26.5793	27.0934	25.6691	26.3855	26.8127	26.6486	26.7752	27.1225	27.0366	26.201	26.5589	27.64	26.5686	26.4938	26.7888	26.5176	27.1753	26.5767	26.9653	26.3187
32.7146	32.9951	33.0506	32.6912	33.0531	32.4072	32.6523	32.5197	31.652	32.6536	33.055	32.4278	32.2683	32.6067	32.855	32.5778	32.2323	32.3218	32.1055	32.204	32.0545	32.8351	32.9338	33.1032	32.9746	32.0108	33.0957	32.5059	32.265	32.7982	33.0052	32.5446	31.6524	31.9845	32.4553	32.3332	33.121	32.6395	32.7675	32.4768	31.9939	33.3051	32.3103	32.4222	32.4125	32.4226	32.6523	31.9479	32.9222	32.1403
26.0561	22.4972	25.9745	26.7383	26.7073	26.3288	26.8918	28.7256	26.1276	26.4632	26.4333	26.9493	26.2106	25.5127	26.5327	25.2655	24.9338	25.7772	25.424	25.0044	21.3593	22.4263	25.885	25.875	25.4767	24.725	26.373	26.6682	23.3543	26.1288	26.6274	25.8465	26.0975	25.7696	25.063	25.9843	25.1032	25.7923	23.4835	26.2939	26.3658	26.5273	25.5771	26.3614	22.8118	26.198	25.9807	26.0705	26.8395	26.1136
30.5318	30.6116	31.6856	31.3448	30.7236	30.0341	31.4076	30.3172	30.768	31.035	29.7426	29.5433	30.6407	29.7439	30.2265	31.4716	30.2304	31.0542	30.1323	30.656	29.7223	31.5496	30.9546	29.1258	31.3665	29.7163	29.7414	29.7461	29.7935	30.8274	31.0799	30.6637	30.0184	30.6052	30.4583	30.5347	30.1287	30.7292	31.3614	30.4584	31.3558	30.4478	30.8097	30.5094	31.3513	30.3924	30.4333	30.4927	31.3115	30.5704
29.8598	28.6681	28.3711	26.2901	28.6949	29.314	28.6436	27.0573	29.1696	29.3183	28.1083	28.667	28.8838	29.2807	28.2887	29.3948	28.6143	28.1528	28.6561	29.9035	28.9877	29.0794	29.4233	29.0346	29.1059	29.9925	28.7258	28.8314	28.0928	28.4762	28.6979	27.6371	26.6389	27.8741	31.0663	28.5281	29.1951	28.1003	29.1818	26.7351	27.3805	28.3038	28.8209	28.7112	29.6108	28.3614	28.7521	28.5286	28.1908	28.7148
26.9688	27.3544	29.1201	29.0841	28.1605	27.3245	28.5575	29.0005	29.2851	29.9821	28.3595	28.7318	28.4448	28.0302	29.1457	27.8566	28.0818	28.1407	27.1019	27.8005	27.2885	28.3528	28.0676	28.7676	27.8221	26.9865	28.1004	28.7758	27.5437	28.6299	28.8092	28.775	28.093	28.2307	27.4815	27.7439	27.5563	28.003	28.1416	28.3367	28.281	27.0851	28.018	27.683	27.0843	27.552	26.6298	27.9201	28.2056	27.8038
27.2138	26.9464	28.4986	28.4514	27.9776	27.5754	27.7701	28.2598	26.7599	27.9786	28.4401	28.2018	27.8686	27.3999	28.1205	28.528	27.5231	28.1024	27.8449	27.2688	27.8658	27.8312	28.3677	28.6956	28.3983	27.7382	28.0286	28.2285	25.1431	28.4107	28.5878	26.431	27.7633	28.0043	27.7565	27.9984	28.131	27.8296	27.7912	27.7542	27.8152	25.8749	28.3769	27.4402	27.8012	27.6226	27.5543	28.138	28.4929	27.6135
30.7187	30.5167	31.278	31.5129	31.3946	30.5627	31.3127	31.0188	30.8099	31.8377	31.3265	31.0757	30.9608	30.5794	31.3644	31.9337	31.0279	31.5402	30.6334	30.851	30.7093	31.0635	31.1623	31.39	31.3327	30.5383	31.1052	31.287	30.5732	31.1591	31.6366	31.3506	30.4918	30.8734	30.6918	30.8997	30.8767	31.0975	31.2272	31.0373	30.96	30.7349	31.2967	30.5728	30.7699	30.66	30.7767	30.6626	31.6247	30.6976
33.8459	33.3481	33.3246	32.9947	33.4655	33.3535	33.309	33.3174	31.1287	31.1784	33.7646	32.63	32.8312	33.2833	32.6765	33.1062	32.884	32.9265	33.1943	33.06	32.8504	33.3956	33.725	33.5936	33.3723	33.3564	33.0016	33.2158	32.7304	33.577	33.0301	33.3319	32.6809	33.1542	33.255	33.6144	33.1292	33.0439	33.348	32.8742	33.0094	33.257	33.5758	33.3379	33.3696	33.0015	33.4694	33.3991	33.4449	33.0549
28.346	28.3794	28.458	27.1502	27.7579	29.904	28.8375	27.056	24.8926	24.0981	24.7256	27.2475	25.3285	28.7298	28.2478	23.2398	27.161	24.1823	28.3936	27.7238	27.9245	28.0497	27.5483	27.121	28.6138	28.0977	28.7672	27.8346	29.7714	27.8637	26.7161	28.6565	29.5001	28.1223	28.2462	27.6451	27.7356	28.9946	27.9319	27.6225	28.3832	24.9899	27.2936	28.2692	28.6337	27.5633	28.4513	29.6604	27.2546	28.6006
27.9447	29.2425	29.687	29.4017	28.2171	28.914	28.8768	29.9813	29.691	29.1231	28.4199	29.3397	29.4944	30.2475	29.1391	29.0612	30.618	29.8807	29.7502	29.9615	30.1819	29.0117	29.5056	30.4135	29.4768	29.8021	29.3393	28.688	29.9646	29.7977	29.3795	29.776	29.8521	30.1855	29.9282	28.2584	28.7588	29.4383	29.9573	29.6347	29.6682	27.4471	29.3228	30.1432	28.726	29.0664	29.1048	29.6877	29.3092	29.9574
27.8112	28.1938	28.1637	27.8281	28.0544	27.8255	28.3878	27.2596	26.6216	27.9367	27.9885	28.1427	28.0172	28.3993	27.6496	28.1789	28.2821	27.9355	28.3239	28.1426	27.7552	28.1246	28.0875	27.9639	28.7686	28.8828	27.9304	28.0962	27.59	27.6206	28.1256	28.0569	27.4741	28.0614	28.2283	27.857	27.9192	28.1716	28.467	28.0306	27.6068	27.0929	27.4966	27.5817	27.9115	27.3733	27.6935	27.3621	27.6722	27.8532
29.9523	29.873	29.9178	30.1456	30.1731	29.8073	30.2778	29.8654	30.5174	31.3536	30.257	29.9936	30.084	30.3553	29.9279	30.4412	30.8169	30.6554	29.946	30.1334	29.5569	30.2416	29.7761	29.9794	30.423	30.648	29.9825	29.9091	29.7519	29.8709	30.0437	29.9738	29.7639	30.1198	29.9994	29.9564	29.8493	30.0851	30.2037	30.2159	29.8485	29.8796	29.9442	29.9434	30.412	29.6273	29.8961	29.8491	29.7856	29.888
34.5172	34.5267	33.054	30.7455	33.2197	32.8462	32.9888	30.9699	24.0825	25.095	33.7971	31.7417	31.6073	31.7584	32.7227	30.3182	32.8093	28.8509	33.3838	33.5618	33.9485	33.0915	34.0512	33.3428	33.0226	33.3354	33.8157	34.0778	33.5261	33.5101	32.2238	33.0138	33.1873	32.6792	33.4031	34.2163	33.682	33.4035	35.1946	32.5701	32.8429	36.0458	33.113	33.5246	34.7964	33.9109	34.3534	32.8377	33.4989	33.383
27.7662	27.8684	27.9479	28.0901	28.0866	27.7528	27.861	27.6366	28.7535	28.7106	27.4405	28.4815	28.1314	28.4032	28.027	27.9608	29.1031	28.5043	28.149	28.3564	27.389	27.9896	27.6003	27.9082	28.1834	28.2992	27.7544	27.8522	27.6541	27.246	28.071	27.743	28.0299	27.6732	27.9712	27.5344	27.6575	27.9078	27.9047	28.0916	27.4461	27.1614	27.4006	27.7134	27.7595	27.9044	27.3258	27.5432	27.2374	27.2384
22.949	22.8329	25.1405	23.8662	24.9494	24.2539	24.8452	24.0091	22.705	23.8417	23.8085	24.8512	24.6074	23.7798	23.9315	22.9125	22.9618	23.5474	24.2208	24.7456	23.2013	24.801	24.2684	24.4069	25.5278	24.1991	23.6943	23.9454	22.7076	24.9805	25.484	24.4746	23.9715	25.3278	25.119	24.2557	23.8981	24.8087	24.7247	25.1771	24.7694	22.5675	25.2461	24.352	23.6869	24.6966	24.5305	24.7671	25.1048	24.7182
22.6047	23.9467	23.9127	23.7506	24.3935	22.6263	23.9866	23.4167	23.8864	24.0402	23.1797	24.1355	24.4702	22.55	22.8492	22.8586	24.3922	23.5231	24.561	24.7198	23.9067	23.9839	23.3912	23.9368	24.5894	25.4512	23.5421	23.2089	23.1275	24.1983	25.373	23.3418	23.9197	24.6035	23.8161	23.3266	23.1725	22.6665	23.9988	24.614	23.838	24.5303	23.8034	24.2411	23.5767	24.0339	23.4517	23.4916	24.4488	24.0326
30.5394	29.929	30.2272	28.5684	29.9889	29.9475	30.3852	30.4833	29.6149	30.6999	30.1076	29.181	30.1734	29.6271	30.2931	29.8971	29.3967	29.103	29.1976	29.4145	29.5472	30.1831	30.4211	29.9983	29.5888	29.3849	29.8679	30.4488	29.1439	29.5362	30.0338	29.4953	28.8159	29.6637	29.5942	30.1931	30.1278	29.7234	30.1999	29.6631	29.6196	30.2702	29.8924	29.4118	30.0805	29.5335	29.7248	29.3212	29.9046	29.8468
29.0574	29.555	29.5044	30.1036	29.4182	29.0126	29.5968	29.0325	30.0371	30.3245	29.3834	29.2615	29.5784	29.7449	29.442	29.6194	29.7935	30.0404	28.9563	29.6362	29.553	29.6452	29.7036	29.6829	29.8586	30.01	29.3484	29.4423	28.903	29.6413	29.7673	29.5998	28.4287	29.1961	29.0921	29.5242	29.2906	29.381	29.7613	29.4999	29.0459	29.042	29.7766	28.7734	28.7358	29.3126	29.587	29.0453	29.6282	28.7903
29.3026	28.6752	28.5727	26.8259	28.565	27.9411	29.0381	28.1726	28.3178	28.4045	29.4189	27.5643	27.4344	27.6468	28.2863	28.4857	27.877	28.7639	27.5549	27.8679	28.4094	28.5369	28.9642	28.2929	28.3701	28.101	28.81	29.0828	27.4243	28.3074	28.4753	27.5898	27.3403	27.8875	27.5818	29.1489	28.5181	28.2351	28.933	27.5586	28.2711	29.4393	28.8578	27.7304	28.8991	28.0154	28.2189	27.8206	28.5048	27.9468
24.3106	26.0524	25.8296	24.9051	25.9362	26.2573	25.2188	26.8534	23.5126	22.9709	23.6286	26.2441	25.8971	27.021	25.4182	23.3597	25.7875	26.1383	26.1253	25.915	26.3995	26.4291	24.5023	25.825	25.6819	26.166	25.9642	22.3662	27.4448	26.1303	26.0326	26.7457	27.1641	26.3791	26.0751	25.2049	25.4882	25.6141	25.1458	26.3743	27.2955	23.0551	25.7434	26.4929	25.4441	26.6966	26.4881	27.1648	25.7723	26.9608
27.736	27.5578	27.2329	26.5155	27.6219	27.5529	27.4299	26.1755	24.7307	24.2857	27.6242	27.1335	26.9269	27.1399	27.0953	26.9184	27.6007	25.4961	27.1701	26.8946	27.5994	27.3769	27.6335	27.5646	26.9001	27.2359	27.7473	27.8859	27.4028	27.2435	27.0438	26.8505	27.3113	26.7831	27.1614	27.3246	27.4221	27.1196	27.6722	27.5673	26.9016	27.8942	27.1958	27.3608	27.5539	26.8498	27.6285	27.3098	27.3461	27.3135
26.3495	25.2694	25.2421	25.0232	25.4789	22.3307	25.2167	24.9907	23.7186	24.8778	26.3006	23.2619	25.1383	25.7467	22.903	22.0725	25.5974	25.3434	25.7534	25.9442	25.9338	25.7723	25.8847	26.3056	26.1006	26.3098	25.737	26.1399	25.8166	25.8554	25.1271	25.4712	25.5737	24.8816	25.7944	25.9983	26.2136	25.2672	25.949	25.2781	26.1313	26.2732	25.5548	26.0352	25.64	25.7313	26.6717	25.4742	25.943	25.5309
33.1987	33.2263	32.7515	32.83	33.1169	32.4783	32.8336	32.6562	32.8464	33.3874	33.2342	32.7472	33.1145	33.2066	32.9711	33.2683	33.4344	33.4473	32.8314	33.1058	32.8989	33.0307	33.0036	32.8399	32.6808	33.0689	33.0992	32.5675	32.7109	32.8522	32.522	32.9689	32.7369	32.5603	32.8942	32.7786	32.9415	33.0354	33.4473	32.7592	32.5763	33.4178	32.2695	32.4848	33.1079	32.8612	32.529	32.2822	32.7276	32.619
25.5452	26.0345	25.955	24.1328	26.1525	25.4492	25.8043	23.6307	24.1432	23.8399	23.7643	25.2254	23.1719	23.2724	24.8577	23.2224	21.0483	22.8026	25.5209	25.6319	26.4402	25.5305	25.6014	25.7803	25.374	25.9728	26.2363	24.6462	25.8759	25.9509	25.453	25.8496	24.5547	25.0564	25.7601	26.1796	25.8669	25.576	26.1076	25.1234	25.514	27.1557	25.9367	25.4385	26.1283	23.5041	25.318	25.226	25.7804	25.2158
23.5061	25.6521	24.2335	24.8922	23.4382	23.5047	24.5585	23.7813	23.5701	23.5004	24.0891	23.7191	24.9947	24.2291	24.2531	24.1529	27.2203	24.2217	24.2139	24.1312	24.8825	23.0805	22.4161	24.6535	24.5005	24.8735	22.8351	24.0116	24.9302	23.9397	25.5615	23.7629	24.6525	23.6411	23.9808	20.9076	24.146	24.5522	24.7478	24.0768	23.3047	24.4961	24.5322	23.6598	23.4611	23.9621	23.301	23.8868	24.1109	23.5983
26.0419	26.5876	27.4914	26.9525	27.2197	26.5365	27.1698	27.977	24.867	22.8313	25.8494	27.5767	25.6405	26.7085	27.3022	26.6814	27.8099	26.1775	27.3249	27.0136	26.8359	27.6123	26.9925	27.4946	27.7849	26.8797	26.7189	26.8447	26.1508	27.2147	27.3123	27.6675	26.8499	27.813	27.6589	27.1654	26.7852	27.4537	27.2861	27.4747	27.3686	24.2381	27.3532	26.6421	26.8937	26.6476	26.7119	27.0101	27.504	27.6771
26.5432	26.8415	28.0649	28.1887	27.7274	27.2519	27.8214	27.5953	24.7167	26.9721	27.2333	28.548	27.6822	25.7171	28.165	28.4513	27.6051	28.744	27.7839	27.6947	27.2602	27.611	27.0274	28.2822	28.0337	26.8007	27.0927	27.3693	26.9749	28.2082	28.3632	28.1071	27.7914	27.8189	27.7512	27.2087	27.0807	27.9288	27.4193	28.2022	28.1295	25.6748	27.6804	27.0553	26.9468	27.5676	26.6258	27.4753	28.1482	27.6389
23.1183	25.185	24.2093	23.5121	25.0333	24.6266	25.3822	26.5163	22.4457	23.9868	21.168	26.2265	23.0016	26.7878	26.0004	24.3137	26.5796	22.6607	22.2861	26.455	24.0717	24.7509	23.2091	25.4591	24.9396	24.9579	24.6823	23.2426	25.0541	24.9625	25.0178	25.7255	24.9236	25.4456	26.0052	22.8719	24.4682	25.2246	26.524	24.9284	25.4331	24.3019	24.9519	25.8643	25.031	25.2926	25.5577	26.1412	24.8505	25.1749
25.8918	26.1428	26.2184	23.7139	26.4475	27.6402	25.3041	24.217	23.9416	23.134	26.0689	26.7005	23.4894	26.0579	26.5406	23.0992	25.7891	22.8767	27.4017	25.7192	27.9265	25.8973	27.2188	26.1009	26.2954	26.8793	27.5622	26.9416	27.6047	26.8127	25.3698	26.4255	26.5387	25.6671	25.9804	26.3404	26.4079	25.5529	25.9848	26.7331	25.8068	27.1103	27.6553	26.6503	26.9583	26.8864	26.5595	26.2445	25.6252	26.0016
31.3509	30.9585	31.2563	31.5436	31.0476	31.8421	30.7789	32.6332	31.5221	31.5068	31.286	30.7949	30.1684	32.4551	30.859	29.9338	31.0991	31.2582	31.0411	30.8687	31.4425	30.8307	30.4193	29.8311	30.2238	30.5119	31.7607	30.7713	32.0239	30.8713	29.4669	30.9332	30.8585	30.1091	30.612	30.2069	30.6108	30.9664	30.0233	30.5222	31.3615	30.4445	30.7069	31.8325	31.101	31.874	31.7038	31.5763	30.5858	31.6814
27.0077	27.6734	26.3569	24.7437	26.5776	27.1648	25.6028	27.2771	23.5955	24.5047	26.3619	27.2601	27.3944	23.1178	22.3799	26.7259	26.9573	23.5453	27.2385	27.0107	27.3687	26.1631	26.1052	25.4234	26.6158	22.1162	27.2123	23.6941	27.8257	25.9004	25.7812	22.4568	26.7559	25.9396	26.5269	23.4996	23.4379	25.822	23.7562	26.2208	26.1717	22.8793	26.9286	26.985	26.2825	27.4202	21.8156	26.0691	25.1254	26.1838
25.4984	26.0817	26.5807	27.0365	26.1367	25.8445	25.5155	25.7849	23.0858	25.0627	24.4241	26.1209	25.9808	25.6666	26.5546	26.3547	25.1868	26.4676	25.8958	25.7434	25.3558	26.0295	26.3966	26.724	26.4086	25.2742	25.8906	25.3828	24.5352	26.3508	26.2574	25.525	25.8293	25.8543	25.7049	24.7873	25.7872	25.8457	25.9124	25.3793	25.7778	23.2091	26.3301	25.9975	26.0285	25.9614	25.4879	25.4303	27.0179	26.0311
27.7727	28.5156	28.0184	25.7416	29.4614	29.1326	29.5696	26.5097	23.9297	25.1539	27.7629	28.0391	26.3058	27.5467	28.3602	27.3337	28.4824	26.8248	29.6851	27.6287	30.0196	29.4264	28.3412	29.0204	29.3787	29.6266	29.0003	28.0682	29.9111	29.273	30.062	30.3288	28.7849	29.1582	29.3022	29.5507	29.0864	29.442	27.3935	30.1465	28.8102	27.0975	28.5696	28.8692	28.9809	29.4927	29.5644	29.6774	28.7483	29.1052
26.8933	26.3992	27.8249	25.3647	27.7131	27.26	28.1505	24.6938	22.4273	25.5266	28.1706	26.9154	26.8416	27.1416	27.623	27.4243	27.6139	26.6091	26.9722	26.8588	27.6922	27.6525	27.7983	26.8	27.2032	27.4935	26.5639	27.7686	21.1504	27.0675	27.4783	26.8675	26.3161	27.2438	26.9142	27.072	27.5522	27.6389	28.0197	26.9613	26.3291	27.7277	27.6598	27.1216	26.7275	26.8293	26.9294	27.4541	27.1508	27.2109
29.4523	29.7695	30.8198	26.9447	30.2796	30.1044	30.5466	29.708	28.6028	29.6604	29.5633	30.4386	30.9096	30.6061	30.3129	30.8966	31.0404	31.073	30.601	30.9468	29.732	30.7949	30.1781	30.4573	30.897	30.6983	29.4708	29.8244	30.0002	30.2392	30.9436	30.4847	30.3366	31.0361	30.9736	29.8989	30.0013	30.1272	30.3017	30.9089	30.5189	29.0466	30.2072	30.5489	29.6622	29.7058	30.0828	30.1979	30.5975	30.3273
23.3438	23.7712	24.4917	24.4651	24.694	24.4743	25.2014	22.3765	23.0958	23.6639	22.7588	24.0227	23.5988	24.7888	24.1716	23.1944	24.7679	24.6082	24.6532	25.0171	22.3098	24.4414	24.0276	23.8344	24.8715	24.2421	23.6582	24.379	22.657	23.5079	24.7907	25.558	22.7604	23.6347	21.0529	24.1909	24.0415	22.8874	24.1238	24.7695	24.2309	23.0536	24.1508	24.2288	24.0202	23.9649	22.8681	22.2684	23.459	23.9322
26.5686	24.6622	26.056	27.0528	25.9541	26.699	25.5124	26.368	27.0492	26.4841	27.7884	26.5136	26.9443	26.6967	25.8341	26.0701	26.1498	27.1714	25.9666	25.6731	23.4791	26.1125	26.9775	26.6363	26.2997	25.8082	26.705	26.6369	25.5079	26.6112	26.5154	25.4153	25.4878	26.1324	25.8939	25.8864	26.0837	26.223	22.3444	24.6457	25.4708	26.8945	26.4869	26.4616	25.5423	25.7924	26.7872	25.2158	25.5877	25.7058
24.1902	24.5147	25.4186	25.5694	24.9194	23.6942	24.7916	24.5808	25.2054	24.9121	24.389	24.9414	24.6947	25.3185	24.0547	24.6698	24.919	25.5271	25.4027	24.8949	24.6171	25.4376	25.1478	25.1351	25.1966	25.0216	24.5869	24.9813	23.4504	24.9442	25.7069	25.2944	24.3433	25.0554	25.7015	25.1361	25.0893	24.5783	25.0211	25.1206	24.7654	23.4408	24.8668	25.0053	25.1902	23.5057	24.9855	25.1661	25.4108	25.6283
25.2859	25.1115	26.4494	25.4009	26.1999	25.3925	25.7374	26.0366	23.8099	24.3513	25.6167	25.6124	26.3342	23.6814	26.0326	25.3813	24.5827	25.5589	26.6706	25.5502	25.7014	25.1382	26.3764	26.9604	26.395	24.1753	25.5671	25.6351	23.3475	26.1151	26.7686	26.8301	24.4451	26.274	26.6323	25.8725	25.7479	25.9347	26.172	26.2449	26.1775	22.917	26.5615	25.5791	25.9231	25.3504	25.5707	26.5142	27.2695	26.4554
26.1348	25.9237	26.3636	26.6312	26.6661	25.9373	26.4539	25.3448	23.3777	23.0286	26.3007	25.8611	26.5892	25.8503	26.106	25.7412	25.1195	26.5069	24.9354	26.2634	26.1999	26.1764	26.2037	26.5306	26.0621	25.9553	25.7665	26.2399	24.927	26.4768	26.2922	26.1524	23.7824	24.942	25.9548	25.9476	25.884	26.9929	26.8817	26.2193	25.9173	25.4505	25.8128	24.9043	25.912	25.8466	26.4278	25.1575	25.9439	25.9235
25.1331	25.9516	26.4706	26.4715	25.5439	24.0427	25.3722	25.7761	25.2544	23.7038	22.4393	23.7474	25.5887	24.5654	24.3131	24.2323	24.1914	23.4933	21.7067	23.9967	24.9221	24.6362	26.3312	25.9129	26.1712	21.0518	26.1243	25.1009	24.1575	25.6611	25.8414	24.6186	24.7372	25.1862	24.4005	26.09	25.4231	25.0085	26.0292	21.3957	25.5353	25.8944	24.6172	25.1052	25.18	25.0333	25.7994	25.4952	26.4371	25.3255
25.1994	24.4306	24.5889	24.877	25.124	24.5699	24.7692	23.6729	22.0541	24.7667	24.6319	23.7451	23.186	25.173	24.0162	24.5792	24.4437	23.1807	24.1774	24.5178	24.6236	24.543	25.3974	24.7138	25.2547	25.0612	25.3536	23.2129	23.1413	24.3596	24.8154	24.9802	24.1309	24.4614	24.2832	25.3215	24.6441	24.9842	25.1879	24.6187	24.7238	24.8708	25.2076	24.6438	25.0936	24.853	25.0313	24.0183	24.7281	24.4892
28.0719	28.0197	27.7794	29.0184	28.2819	27.7735	27.9107	27.6781	27.4044	28.4768	28.691	28.2541	28.8137	28.943	27.7257	29.3235	28.8728	29.1531	28.4377	28.4374	28.0802	28.0414	28.2611	28.2348	28.0394	28.2739	27.9613	28.5184	27.6606	27.9027	28.5344	28.4493	28.4341	27.9027	29.0245	28.5406	28.2574	28.2753	29.0128	29.0307	28.1355	27.9357	28.1064	28.3624	28.0846	28.5765	28.3949	27.4975	27.6052	27.8867
23.039	22.2018	25.9814	24.713	25.3192	22.9287	25.1569	24.3921	23.7631	24.6257	24.8331	24.4686	23.9184	23.4967	25.026	25.0519	23.8251	25.6397	24.686	22.042	25.1424	25.8047	25.1072	26.1203	25.9372	23.0429	25.3488	24.7267	23.1167	26.4385	26.6641	25.6373	24.8968	25.5295	25.0025	24.9997	24.9457	25.457	25.2729	24.7248	24.9732	24.4581	26.1968	21.5109	24.3072	24.7765	25.0052	25.4196	26.6455	25.581
25.6311	25.3675	26.0097	25.1341	25.2645	25.3201	26.1056	23.9704	22.9552	24.0447	25.5918	24.9434	23.2939	23.1116	25.6055	24.9554	23.5896	24.6863	24.9289	25.2225	25.1143	25.1356	25.8464	25.5182	25.3622	25.0258	25.0676	26.1212	21.9295	25.2987	25.5946	25.396	24.4741	25.4098	25.2612	25.4909	25.6422	25.6366	25.4364	25.3303	25.0783	23.9977	25.9237	24.4148	25.7189	24.9445	25.2809	25.2206	26.0117	25.3439
27.6527	27.5553	28.7711	27.8351	28.2904	27.7149	28.5883	28.7363	25.9052	27.2106	28.0522	27.8956	27.2958	27.2135	28.9631	27.3684	26.9286	24.8544	27.3503	27.6103	28.2896	28.3846	28.063	28.6089	28.317	27.2889	28.1101	28.5775	27.5217	28.6142	28.8141	28.9467	27.7881	28.2339	27.8263	28.5531	28.5632	28.5019	28.4215	28.5741	28.3968	26.3459	28.4945	27.9712	27.9052	28.0476	27.6781	28.3138	28.9213	28.5177
27.3484	27.6132	28.2963	27.7876	27.8782	27.3745	28.4479	27.2166	28.1268	27.8146	27.5323	27.1012	27.1529	27.2995	27.8722	27.3805	27.6838	27.656	27.5279	28.0357	27.5138	28.2223	28.0019	28.1039	28.1498	27.9446	28.0207	27.9007	27.2434	28.1981	28.6081	28.0226	27.273	27.7817	27.9925	28.2158	27.9485	28.1599	28.4777	27.8413	27.9115	27.3224	28.0398	27.5227	27.6984	27.6464	27.6704	27.6796	28.0784	28.0772
27.4841	27.9007	28.1943	28.0312	28.3434	27.3219	27.5876	27.3836	27.0866	28.1687	27.2807	28.5977	28.8066	28.446	28.2135	28.994	28.7269	28.8438	28.9214	28.9301	27.7332	28.3531	27.9079	28.6927	28.5074	28.623	27.8721	27.6974	27.2737	28.1612	28.4722	28.5257	28.7716	28.8853	29.0905	27.9289	27.8386	28.1004	28.8579	29.2837	28.9709	27.5263	27.2175	27.926	28.1871	27.5163	27.6587	27.7918	27.8372	28.1889
22.255	26.1596	26.8189	27.2773	26.9671	26.7035	26.8961	27.296	24.2764	27.6944	23.39	27.4069	27.2953	27.4683	26.9622	27.1759	27.6357	26.965	26.973	27.0304	26.4947	27.0423	26.757	26.8008	26.9187	26.5901	26.2928	26.4237	26.7482	26.9609	27.9187	27.2019	26.564	27.17	27.4908	26.8072	26.3387	26.9373	27.0345	27.4194	27.1839	24.9114	26.7843	26.8143	26.6941	26.4462	26.6885	26.6923	26.9775	26.8773
25.1988	26.7494	26.6835	22.6472	25.6742	26.039	26.685	25.8229	22.2253	23.6262	23.9788	27.1494	27.1765	27.015	26.7944	26.3694	27.7936	26.9669	27.3104	27.3003	25.7674	26.9418	26.0398	26.707	26.8231	27.5171	25.9401	24.7524	25.4353	26.938	27.2174	26.8776	26.6455	27.2753	27.4797	26.095	26.4419	26.651	26.9708	26.9626	26.8704	23.352	26.3199	27.1065	26.6555	26.7776	25.7103	26.7949	26.2895	27.0856
29.5516	29.9408	29.69	29.5326	29.5517	29.8505	29.8758	29.3455	28.8276	29.934	29.5892	29.5058	30.6959	30.602	29.6754	30.3773	30.7053	30.7077	29.8817	30.2214	30.2759	30.0935	30.1253	30.1548	29.7158	30.1516	29.7783	29.8508	29.6744	29.9373	29.7693	30.1038	30.0737	29.9188	30.7397	29.7323	29.6068	29.9272	30.9485	30.43	29.853	30.1678	29.7748	29.8948	30.2813	29.9555	30.3625	29.91	29.6284	30.0535
27.1015	26.8501	27.5371	27.9046	27.859	26.4281	27.9086	28.4972	27.3102	27.8508	27.8116	27.0613	25.7085	24.4661	27.4243	28.0007	27.6038	28.3643	26.7895	27.0365	26.3013	27.5601	27.1183	27.0129	27.1441	27.0829	27.1768	22.6014	24.5739	27.7051	27.9469	26.8158	26.3751	27.0404	27.0708	27.6672	27.0225	27.4944	27.2174	27.3855	27.4595	26.6553	27.7238	27.2601	27.1262	26.8454	24.1208	26.826	27.9396	27.2769
26.0539	26.4806	24.7217	26.1786	26.0159	25.6528	25.4216	25.3334	24.0068	24.4422	25.3563	26.6459	28.1438	26.6999	24.7777	27.7788	27.2531	26.6384	26.3041	26.4085	25.8154	25.2475	25.9261	25.1255	25.7541	25.8356	23.5786	25.2728	25.7965	25.6885	25.5542	24.9431	26.4461	25.9567	26.9777	26.4126	26.6195	25.5631	26.5674	26.4526	25.6096	26.5386	25.8135	25.944	25.7271	25.7114	26.6188	24.7501	25.3251	26.2784
31.0914	31.3354	31.911	31.4124	31.942	31.3918	32.1059	31.7473	31.2915	31.9772	31.6966	31.7774	31.2442	32.071	31.8649	32.0389	31.9039	31.2936	31.202	31.4223	31.6981	31.8037	32.1443	31.4133	31.8804	31.6915	31.548	31.8734	31.4017	31.8533	32.1387	31.7764	30.9134	31.2561	31.3717	31.5574	31.5563	31.5674	32.1432	31.6771	31.4021	31.1915	31.778	31.5798	31.143	31.1316	31.7977	31.5196	31.6585	31.4772
25.4787	26.0468	26.3695	26.4139	23.43	22.9073	26.5561	23.6483	22.8022	24.6168	25.9549	25.6262	25.35	24.9225	26.7188	26.488	25.9778	26.5495	26.1816	26.5218	25.7898	25.7386	25.7141	26.1416	25.5964	25.6249	25.4581	26.4887	25.767	26.2675	27.0384	26.7161	25.4971	26.2346	25.0992	25.4326	25.6554	26.5366	26.4722	25.7101	25.9724	24.1997	26.4853	26.3475	25.5636	25.9246	25.8486	26.0069	26.8116	26.1076
28.7689	27.8994	27.8302	27.3029	27.7646	28.4614	27.7696	27.6171	24.2558	27.7146	28.0406	27.0126	27.7575	28.1465	27.8995	27.5094	27.363	27.2027	27.6418	27.1347	27.6044	27.4328	28.4406	28.171	27.7708	27.7607	28.3504	28.0956	28.3023	28.0233	27.4328	27.8318	27.5067	27.4721	27.4639	27.9868	27.8961	27.703	27.8148	27.3136	27.5831	28.4368	27.6946	27.7629	28.0055	27.6637	28.2039	27.748	27.9559	27.4949
22.5265	23.5866	24.8571	24.317	22.9546	23.4664	24.0181	24.7796	23.3167	24.6275	23.6097	24.6404	24.2968	24.6856	24.0109	24.8796	23.7521	24.5008	25.1396	23.51	21.0272	24.7453	23.0497	25.364	24.8175	23.6259	23.4527	24.4264	21.5089	24.918	25.7445	24.8859	23.3281	24.0902	24.3665	24.8283	23.5861	24.3424	22.6964	25.1301	24.9594	23.897	25.3603	24.3023	24.7272	24.3473	24.297	24.6442	26.0694	25.179
26.661	26.2946	28.0917	27.6292	27.2065	26.7781	27.4452	27.9958	27.7167	27.2818	26.6483	27.6927	28.1329	27.0579	27.6878	28.4362	27.9779	28.5241	27.3127	27.2811	26.5093	27.2591	27.1636	27.9392	27.3982	26.6246	26.0358	27.4818	26.3274	27.4856	28.3108	27.9027	27.2913	28.1092	27.7549	26.9728	26.8924	27.8338	27.2795	28.0033	27.75	25.6349	27.5883	26.456	26.6536	26.9333	26.9191	27.1299	27.572	27.527
26.8777	26.9931	27.1772	26.099	26.7041	26.3995	27.4573	25.7074	27.7307	24.8475	27.3855	26.7035	26.6562	26.415	26.8306	27.4863	27.4023	26.4424	26.3676	26.6695	26.5167	26.8914	27.1244	26.2681	27.0493	26.928	26.8115	27.1368	26.441	26.8397	26.98	26.4128	25.815	26.4936	26.3337	26.7238	27.0659	26.8311	27.1242	26.4743	26.99	27.5772	26.5818	26.7121	26.9789	26.9473	27.3016	26.4377	26.8612	26.4285
21.8392	24.7116	25.1811	25.1859	25.0085	24.0877	25.0752	25.7	24.3115	25.3655	23.7542	25.0809	25.6706	22.6779	25.6816	25.8442	26.5403	26.3158	25.4241	25.1777	25.1523	25.2513	24.7337	25.4392	25.2521	25.0075	25.2066	25.2603	24.5601	25.0941	25.6375	25.3963	25.2512	25.2005	25.9676	24.9528	24.6154	25.4167	23.4946	25.4085	25.4833	23.9739	25.1491	24.9344	24.7815	25.2906	25.2367	25.4135	25.4774	25.4617
24.7929	23.4608	24.4767	24.9016	24.2528	24.0936	24.5703	22.1027	24.7305	25.9957	24.4772	24.6771	24.0194	22.8494	24.776	24.8206	24.1639	24.1587	24.3024	23.4983	25.3295	25.0048	24.9894	25.0173	24.6053	24.3611	24.4308	25.1959	23.992	24.5588	24.808	24.4666	22.2616	24.1617	24.5247	24.5834	24.9406	24.5265	24.486	24.0319	24.0707	23.4439	24.8263	23.2748	25.1473	24.6306	25.0379	24.271	25.5038	24.6096
25.2971	24.6411	24.7346	23.6111	24.4453	24.1776	24.9806	23.188	22.96	24.3176	25.746	23.0568	22.8593	23.6147	25.1943	23.0964	21.8488	23.2224	24.178	24.6123	25.3084	25.1988	25.1806	24.9683	24.4911	24.8631	25.4618	26.1522	24.9648	25.1833	25.574	25.1583	24.7608	24.7628	24.1997	25.6109	25.2115	24.859	24.6687	24.6959	24.5466	25.6737	25.0682	24.0547	24.8731	25.1317	25.3312	24.2014	25.6292	24.8696
24.3669	25.2739	25.7582	24.8806	25.1851	25.3039	25.6052	26.1569	23.2503	26.1794	25.4675	25.4038	25.8775	23.3537	25.0947	25.5708	25.3447	24.0484	25.3659	25.8355	25.1742	25.0848	25.482	25.4026	25.6363	25.5861	24.6741	25.6592	23.3769	25.6984	26.1091	25.4014	25.1413	25.5531	25.2169	25.7795	25.7239	25.2269	25.6175	26.2681	25.588	24.3506	25.5814	24.8961	25.2279	25.2052	25.9562	25.2788	26.1417	25.649
26.3182	26.2886	27.0824	26.8896	26.935	26.6447	26.6013	25.9282	24.7591	26.8185	27.0835	26.8536	26.8274	26.8788	27.1024	26.705	25.4798	25.7045	27.1045	26.1124	26.5681	27.0239	27.4578	27.7596	27.5852	26.5626	26.7965	27.3882	26.2058	27.5108	27.2023	26.8827	26.4868	26.7627	27.2371	27.0651	26.9588	27.107	27.1842	26.5366	26.5759	24.6656	26.9621	26.6469	26.7367	26.6103	27.1158	27.0786	27.6602	27.1165
24.1018	24.5485	26.1018	26.0114	25.776	25.1339	25.7158	26.202	23.1604	25.8189	24.4842	26.3418	25.4183	24.6544	25.9142	26.9318	25.5596	26.2815	25.3228	25.1585	25.7638	24.952	24.7884	25.8995	25.7876	24.2525	25.3267	25.7325	24.9078	25.6563	26.422	26.4333	25.1291	25.2999	25.2619	25.1602	24.943	25.6456	25.4583	26.1679	25.8846	24.1437	25.3529	24.6757	24.1954	24.9356	24.4595	24.867	25.8061	25.544
30.7714	31.0281	30.5772	29.2015	29.752	30.2424	29.6003	29.2471	29.158	28.6353	29.9648	29.6194	28.4105	29.9603	28.5353	27.7763	30.5627	27.7784	29.4605	29.3494	31.5516	29.9911	30.2901	29.6376	30.143	30.3485	30.5744	30.4985	30.9693	30.9441	30.3482	30.5769	29.3578	29.6394	29.13	28.9288	29.594	29.5157	30.087	29.4768	29.6152	31.3278	30.7815	30.4601	30.8189	30.5168	30.4078	30.511	30.0262	29.9746
22.4638	24.0489	24.8422	24.0003	24.9818	24.0108	25.0772	21.111	24.1769	23.798	23.6479	24.7504	23.7912	24.6791	24.8686	24.9166	24.7315	23.1367	23.891	24.1169	24.1342	24.2904	24.9286	25.0139	25.055	22.2362	24.6794	24.0536	22.3568	24.7377	25.0419	24.7071	24.2252	24.2848	24.9141	24.7416	24.2185	23.141	24.8144	24.5514	24.8912	25.0836	24.3182	24.3674	24.7505	24.3075	24.286	24.5164	25.0978	24.7439
31.8567	31.6255	31.7026	30.462	32.0637	33.8239	32.0216	31.6406	30.7446	30.8883	32.5194	31.7733	30.855	32.0809	32.5132	30.0137	31.4987	29.5935	32.7123	32.2301	33.0324	32.1611	32.825	32.097	32.3081	32.8546	32.645	32.0947	33.4851	32.7459	31.4421	32.3823	33.5294	31.9858	32.3727	32.1346	32.2424	31.449	31.3866	32.0665	32.4229	32.2466	33.4765	33.101	33.7226	33.2313	32.6807	32.4869	31.9404	32.3344
31.6001	31.1299	32.7561	32.5603	32.0439	31.3473	32.2097	32.1198	32.1763	32.3496	31.5346	32.136	32.1307	31.2379	31.9749	32.2523	31.6924	32.3278	31.6005	31.8605	31.2116	31.9495	31.7576	32.3967	32.7714	31.4144	31.4111	31.5012	30.5287	31.9233	32.1277	31.9178	31.7114	32.3998	31.7909	31.6545	31.7529	32.005	31.763	31.6298	32.2993	30.8929	32.5775	31.8813	31.8184	31.7216	31.5537	32.1854	32.6643	32.0803
26.4793	25.9548	25.7049	26.3549	26.4499	26.384	26.3349	22.8707	24.5765	26.651	26.7664	26.06	26.3792	22.5853	26.6101	26.858	24.446	26.4311	23.3351	26.345	22.05	26.2979	27.0084	25.5417	26.143	26.3829	25.4297	27.0582	25.3126	26.4605	26.4108	25.731	25.6255	26.1846	22.0388	26.3727	26.3613	26.155	26.7932	25.4406	26.168	27.0705	26.8517	25.6408	26.0149	22.2377	26.0503	23.9751	26.535	22.7095
26.7552	27.751	27.7763	27.4622	28.2839	27.9837	28.0876	28.1508	28.213	28.3876	28.1223	27.3605	27.5898	27.4237	27.4796	27.8232	28.4117	27.9451	27.3043	27.636	27.0539	27.4828	27.0963	27.1403	27.0341	27.1491	27.2533	27.3904	26.4152	27.6858	27.3259	27.5792	26.8557	27.7163	27.0961	27.2581	27.0791	27.4917	27.394	27.6445	27.3814	27.0765	26.9983	27.1005	26.6792	27.0661	27.1933	26.9417	27.5958	27.4631
26.2159	26.5425	26.8663	26.3433	26.6649	26.8261	26.7116	26.2701	22.815	22.911	27.0242	26.955	27.3992	27.1582	26.7172	27.3861	27.7069	27.2078	27.3526	27.0645	26.2435	27.1881	26.1805	27.4032	27.5129	27.0099	26.3704	26.8844	26.4353	26.8629	26.0317	26.5872	26.846	26.8182	26.9952	26.5131	26.38	27.1517	27.3466	26.6655	27.1415	24.0726	26.4835	26.9312	28.0135	27.0272	27.0425	27.2441	26.9074	27.3716
27.9929	28.8191	29.372	28.4264	29.638	28.9828	29.566	29.0293	29.146	28.7529	28.7834	29.8157	29.8342	29.4325	29.8775	28.4955	30.0266	29.7827	29.8279	30.0068	29.5011	30.106	29.4599	30.077	29.8577	29.6109	29.3533	29.0151	29.6101	29.8846	30.257	30.0797	29.837	30.2199	29.8456	28.7002	28.9666	29.3712	29.5148	30.23	29.6382	27.9762	29.3405	29.7375	29.1472	29.1283	29.1498	29.6062	29.4579	29.7905
33.247	32.8819	32.8676	33.1456	32.614	33.7458	32.8249	33.2512	30.6843	32.5076	33.432	32.8213	33.3204	33.3595	33.3062	32.2799	32.2	32.2498	33.2103	33.0521	33.2036	33.0775	33.0479	32.8484	32.5691	33.2293	33.2738	33.007	33.6944	33.5446	32.1688	32.823	33.9307	32.3085	32.7591	32.7344	32.6222	32.5646	32.6661	32.3277	33.5845	32.4945	33.2932	34.2104	34.6376	33.5935	33.1114	33.586	32.5256	33.0067
26.4549	26.458	26.1397	22.4612	25.5967	25.6186	26.0979	23.8325	23.696	26.1147	26.1859	24.962	23.1864	22.3297	25.3793	26.5331	26.3875	26.3873	26.1103	25.598	25.7369	26.0969	27.0843	26.4392	26.5355	26.8832	26.3647	26.1293	24.8121	26.2944	24.9235	26.1079	25.5381	25.9992	26.0611	26.6206	26.9742	26.5271	26.6918	25.6032	26.3182	24.8066	26.3903	25.9149	26.3033	25.9298	26.8033	25.7248	26.6241	26.5207
26.3955	27.3674	26.6391	26.968	27.0415	26.6079	26.935	25.6411	27.6787	25.8144	27.7674	27.2645	29.5882	26.9302	26.7573	26.5431	30.8536	26.9477	27.4058	27.6874	27.947	26.9453	26.7789	26.829	27.3202	28.2367	26.939	26.4858	26.9654	26.644	28.4472	27.2946	28.1874	27.0562	27.6457	27.5889	27.0613	28.363	27.1972	27.224	26.7205	26.3411	26.8544	26.7275	26.893	26.6672	26.6447	26.6003	26.995	27.0622
26.4221	26.2863	26.5413	26.1942	26.7979	26.8875	26.4662	26.657	24.0733	23.0302	27.2092	26.7603	26.4509	27.1127	26.9131	26.6603	26.5207	24.2565	26.4731	26.8618	26.4354	26.6854	26.4991	27.1759	26.7488	26.8002	26.8919	26.7085	26.0506	26.6939	26.8148	26.9335	26.3533	26.8825	26.6991	26.4235	26.768	26.7417	26.5366	26.5257	26.6256	24.4382	26.7681	26.6422	26.3099	25.6287	26.1297	26.2801	26.5333	26.5707
34.4835	33.6773	33.8369	33.2318	33.7966	33.8827	33.8954	33.432	34.2783	34.1566	34.4913	33.2954	33.3766	33.8853	33.4397	33.8015	33.6114	33.3595	33.4468	33.259	33.3586	33.7557	33.9741	33.3548	33.2779	33.8358	33.7433	34.0142	34.234	33.3395	33.8236	33.2917	34.4688	32.8328	32.9968	33.7454	34.0882	33.4943	33.4651	33.276	32.9855	34.303	33.9223	33.6172	33.628	33.9353	33.6265	32.888	33.7635	33.2739
28.3867	28.7289	29.2345	29.1087	29.2705	28.9644	29.6282	29.4734	27.8828	29.0532	28.8696	29.3417	30.0074	29.4516	28.783	29.6352	29.5941	29.1866	29.2861	30.0799	28.9021	29.6858	28.6475	29.5408	29.6735	29.1175	28.9148	28.9103	29.162	29.2871	29.0748	29.8708	29.8457	29.7482	29.7749	28.585	28.7957	29.073	29.2613	29.6302	29.803	28.02	28.6821	29.4982	28.9963	28.9426	28.912	29.3647	28.9133	29.7724
29.8538	30.0606	29.6691	27.2231	29.3718	30.2568	29.446	30.2609	24.6092	27.9669	30.5105	28.8142	28.6178	30.0227	29.4111	27.9252	29.2106	28.0773	29.7632	29.3696	30.2602	29.4838	29.4111	29.4198	29.3003	29.3027	29.79	29.3486	30.4411	29.8205	29.0692	29.0026	29.7488	29.2673	28.7929	29.2114	29.8242	29.4642	28.762	29.4721	29.4492	30.4653	29.5216	30.0748	29.7442	29.8863	30.0001	29.9549	29.6235	29.789
30.0569	30.2203	30.3875	29.6755	30.8119	30.2165	30.3746	30.0617	30.5289	30.6647	30.1731	30.7133	31.2882	30.6759	30.3532	31.42	31.1086	31.3659	30.9109	30.9176	30.0354	30.7529	30.5974	30.759	30.9129	30.7564	30.2787	30.3972	29.8505	30.2271	30.4627	30.6012	30.4751	30.6234	30.9855	30.2188	30.2786	30.3169	31.1854	30.7467	30.4516	30.0947	30.3826	30.5369	30.6988	30.443	30.4275	30.1476	30.6239	30.6004
21.6468	24.915	25.3651	25.534	25.406	22.3793	25.4814	24.5886	23.9198	22.093	24.963	24.8721	24.9047	25.878	25.1627	25.0957	25.2788	24.7606	24.973	24.7796	25.4492	25.1321	24.9882	25.4761	25.0461	25.5906	25.0049	25.1202	24.5109	25.3767	25.3904	24.8643	24.4419	24.761	25.3425	24.9201	25.106	25.1012	25.5349	24.8788	24.6536	25.5402	24.8194	25.1036	25.22	24.5846	25.1538	24.4129	24.8362	25.0201
27.4242	27.4655	27.9238	27.5346	27.9727	27.7717	28.195	27.6675	22.6966	28.5612	26.9532	28.1813	26.746	27.2047	28.2958	28.0911	28.433	27.6024	28.0089	27.8452	27.4449	28.1448	28.0238	28.3097	28.1815	28.014	27.2744	27.6714	27.3961	27.8383	28.3916	28.2104	27.6754	28.5869	27.8022	27.8965	27.9349	27.8542	27.738	28.348	28.5814	26.3252	27.8192	27.9593	27.6023	27.4949	27.4859	28.0354	28.3551	28.0564
24.912	25.0881	25.4827	25.5382	25.1214	24.6354	24.9283	24.6036	24.0729	23.4796	23.6109	25.5345	26.0138	24.2056	22.5563	25.7295	26.5068	25.5143	25.8606	25.816	25.044	25.3504	24.8792	25.6266	25.5659	25.5051	24.9002	24.508	24.3998	25.2324	25.0847	25.4201	25.4343	26.0101	25.6659	24.5841	24.6546	23.8218	25.025	26.4604	25.5819	21.7423	24.9832	25.4538	24.9338	24.9084	24.9661	24.5879	25.1864	24.9957
24.5338	24.7022	25.3903	24.8099	24.7068	24.605	24.7313	24.0913	24.0411	24.7296	24.5265	26.1259	26.2832	25.3317	24.9483	26.1641	26.4833	26.5188	26.1622	26.3647	24.852	25.1373	24.968	25.5575	25.6727	25.7742	25.0749	25.7189	23.603	25.0809	25.1708	25.0643	25.4824	26.5038	26.7414	24.909	22.6438	24.9095	25.4401	26.0941	25.875	23.5215	24.6062	25.3145	24.7094	24.7303	23.8927	24.5129	24.6093	25.2526
25.312	24.7806	25.3593	26.1863	25.3427	24.7096	25.3694	25.5256	25.4517	26.0208	25.7655	24.8999	24.7285	24.8448	24.9758	25.9361	24.7327	26.4605	24.3246	24.6202	24.7651	25.1699	25.1916	24.7258	24.9556	24.2382	25.2315	25.6137	24.6525	25.2307	24.643	24.9974	24.0795	24.924	24.541	25.7117	24.882	25.3584	24.6	24.0459	24.2878	22.0921	25.2672	24.3823	25.265	25.1806	24.7215	24.3279	25.752	25.1724
24.2336	25.032	24.8241	24.0123	24.4817	23.975	24.3455	24.6257	23.9353	23.0139	24.9666	23.511	25.4705	23.5169	24.356	23.6309	23.4846	23.6922	24.3418	23.8694	24.2439	24.4232	24.5877	24.8189	24.2889	23.8271	24.5698	24.9152	24.0198	24.4234	24.2318	23.9203	21.459	24.2799	23.8938	24.3249	24.3848	24.4998	24.4022	23.943	23.4392	24.5522	24.3357	23.4908	24.7164	23.4826	24.1057	21.9948	24.1874	24.2111
26.0826	26.7167	26.7902	28.3155	27.8465	27.3081	27.0484	27.8559	27.589	27.7011	24.6869	27.7945	28.3819	27.5335	27.6953	28.5204	27.8993	27.9493	27.6432	27.1416	26.3208	27.4418	26.7153	27.9919	26.3526	26.8399	27.4076	26.128	25.9405	27.6514	27.9911	27.447	26.7748	27.862	27.2292	26.4895	26.2006	26.2504	26.4898	28.6562	27.6919	25.4988	27.3169	26.8037	25.5898	27.5085	27.1934	27.8709	27.4505	27.9162
26.3696	26.1383	25.6954	25.553	25.8985	26.0088	25.1649	25.5055	26.2051	26.6386	26.8514	26.0837	26.0304	22.9199	23.1364	26.0958	25.9952	26.5168	25.7115	25.4718	26.2124	25.5359	26.6621	26.2284	25.6729	26.3946	23.7174	25.8411	23.6472	25.7043	25.8552	22.4496	25.1602	25.2369	25.6118	25.6646	26.3606	26.1186	26.668	25.4725	24.2418	24.3856	26.0094	25.7113	26.4649	23.3498	25.8958	23.0736	25.8282	25.286
24.3239	26.4837	28.191	28.4111	27.8551	27.3855	27.9133	28.5836	28.0595	27.2867	26.9014	28.9634	28.7838	27.4324	28.242	28.4982	28.4339	28.7549	28.1775	28.086	26.4596	28.2641	26.6724	27.6438	28.5174	27.2983	26.8798	26.8311	26.3359	27.4308	28.504	28.4735	27.7931	28.9563	28.9496	26.7744	26.5628	27.482	27.4024	28.7006	28.1812	22.2981	27.9374	27.2639	26.3943	27.3935	26.5525	27.9248	27.586	28.5301
25.7785	25.7454	26.1056	23.3284	25.8436	25.0509	25.7069	26.5853	23.168	26.7982	26.1052	26.2369	25.3923	26.0171	25.3899	26.4728	25.1995	26.4365	25.0466	23.9577	25.3976	25.2029	26.1632	25.9404	25.2655	25.3591	26.1517	26.5195	24.7717	26.0341	25.8837	25.4068	25.1285	25.0122	24.7414	26.1977	25.4705	25.4895	26.0137	25.6009	25.0269	25.8313	25.2995	21.3949	25.271	25.2769	25.4726	25.1227	26.2407	25.6335
23.9982	24.6979	25.0849	25.4525	24.9026	25.107	25.2367	25.3009	23.666	24.8573	25.1362	25.7847	25.9723	25.8963	25.3118	26.1236	26.6248	26.0594	25.781	25.4496	24.881	25.0512	24.7857	24.597	25.3111	25.3981	24.416	24.5649	25.0612	24.7673	25.2032	25.2501	24.8594	25.5258	25.523	25.1317	24.7722	24.529	24.9961	25.3832	25.0132	22.6722	24.6399	24.9874	23.5227	24.5048	24.3971	24.9975	24.6719	25.1205
27.3749	26.5294	27.5562	26.863	27.3459	26.4907	27.0552	26.2031	27.9428	27.6226	27.2558	26.4873	27.591	27.9222	26.8319	27.3557	26.8416	28.6255	26.9851	27.4396	26.9117	27.1718	27.2502	27.0536	27.0496	27.394	26.9531	27.1376	26.3605	26.666	26.7242	27.0647	26.9207	26.9144	26.7557	27.1684	27.0417	26.3785	27.8623	27.2342	26.7567	28.2192	26.6984	26.8293	27.7253	26.7699	27.3806	26.3859	26.7325	27.3051
25.0622	23.269	25.1002	24.9563	24.8537	23.281	24.2664	24.4948	25.7965	26.1773	24.3519	25.6076	26.988	25.5781	25.0563	26.1408	25.1778	26.1995	26.1322	26.3375	23.8454	25.739	24.6726	26.3803	25.6493	25.9184	24.9362	23.5092	24.2778	25.4336	26.2949	25.7123	25.2969	26.0286	26.9513	24.0042	23.1202	25.2592	24.1099	26.2867	25.0622	22.6419	21.8618	24.8964	24.6252	21.3159	22.9127	25.8948	25.4253	25.6733
24.1655	25.9411	23.5208	26.3991	25.5087	24.4267	25.887	25.7505	25.6418	25.9231	24.9553	26.8889	27.6416	26.9978	25.879	27.4744	27.9202	27.2804	27.8406	27.5024	23.1994	26.6044	24.5895	26.5471	27.1709	27.3556	23.353	25.4115	23.1964	26.4166	26.7709	26.3883	27.2905	27.1859	27.8465	26.0423	25.918	26.0825	27.2425	27.6767	26.9965	23.9077	25.9769	26.3971	25.9404	26.1289	25.6029	26.046	25.9477	26.2213
27.9013	28.3693	29.0517	28.805	28.9818	28.1242	28.8371	29.4838	28.5067	29.155	28.3697	29.238	29.3957	28.2716	29.138	29.2656	29.1047	29.5742	28.6255	28.8176	25.8946	29.083	28.8561	29.1318	29.1127	28.4169	28.221	28.4569	27.7612	29.2607	29.6285	29.101	28.6917	29.035	28.8858	28.2607	28.4381	28.6573	28.816	29.0528	28.9196	25.7843	28.6691	27.9683	27.9843	27.9973	28.083	28.4893	28.8522	28.8522
22.5665	25.7827	26.7205	26.4041	25.7439	25.6921	26.0661	25.8277	23.4981	24.3353	24.0457	26.1841	25.8339	23.6858	26.1765	26.2541	25.8157	23.0624	25.7253	25.5873	25.7226	25.7639	25.7841	26.0399	26.3741	25.5175	25.4162	26.4151	25.2795	26.5062	26.4494	26.2298	25.4425	25.9046	25.7834	25.4962	25.5511	26.1459	26.0585	25.924	25.8798	23.2006	26.0143	25.454	22.0786	25.6706	23.1422	26.1605	26.3211	26.0742
25.2118	26.0496	25.7597	25.3181	26.389	25.3705	25.8301	25.6592	26.3929	25.9403	26.174	26.2562	26.6084	26.4657	26.2728	26.828	26.7414	26.6852	24.7849	26.0035	26.1675	26.0608	26.181	26.5657	26.4398	26.8434	25.4942	25.8632	25.2516	25.1832	26.2536	25.6093	26.1722	26.0994	26.6391	25.8065	26.0758	25.6137	26.3187	26.1491	25.7655	25.6106	25.0823	25.3435	25.8728	25.1298	25.9975	25.5022	25.6511	26.0058
24.2024	24.7286	24.9228	24.8561	24.9603	24.3588	25.2348	24.9456	23.5666	25.5229	24.4305	25.2446	25.6172	24.8528	24.8175	25.4949	26.0832	25.9872	25.4799	25.0272	24.3483	24.7126	24.5487	24.9619	25.0809	24.9901	24.4394	23.6027	23.0344	24.9979	24.6545	24.9562	24.908	25.3893	25.5076	24.558	22.7752	24.972	24.9857	25.5262	25.1242	23.0513	24.7325	25.2834	24.7351	24.3977	23.9855	24.684	25.2096	25.2809
25.1709	25.1984	25.1572	23.5885	23.3048	24.224	25.3776	21.8386	23.6504	25.141	23.7978	24.2032	25.3668	24.7423	24.2205	23.0298	26.6191	24.2454	22.3149	26.2192	25.4995	25.4901	24.6007	24.8535	24.7668	25.6815	25.0845	23.4106	22.4099	24.9241	26.4002	23.4106	25.3222	25.232	25.1335	25.1491	24.7373	24.8502	25.6033	25.1244	24.5236	24.6925	24.9431	23.7445	24.9097	25.1539	25.006	24.6433	25.4393	24.3944
22.4082	24.4824	26.5905	23.4942	25.7104	23.2336	25.7756	26.4979	24.372	25.5931	23.239	26.0394	25.2621	23.1179	24.8951	26.2635	25.7873	26.6158	25.3826	25.4533	24.7541	26.0183	25.0018	26.1826	26.1411	22.9346	23.7066	25.0434	23.1049	25.8929	26.4741	26.1623	25.1564	26.913	25.8806	24.8311	24.8204	25.6751	25.3523	26.1022	26.2773	24.79	26.5147	25.0476	22.9784	25.1931	22.6811	25.6318	25.404	25.9909
24.1886	25.8322	26.0684	25.7363	25.2097	26.4751	26.446	24.5041	22.6868	25.7471	23.646	27.1625	26.8169	27.0175	25.8855	26.7229	27.2177	27.3613	26.9481	26.823	25.1359	26.457	25.9088	26.6249	26.2606	27.1451	24.8644	23.0811	22.8684	26.4714	26.8328	26.4255	26.46	26.7223	27.2979	25.744	25.435	26.0484	26.4882	26.8727	26.5079	25.4452	22.1714	26.136	26.21	26.038	26.0423	26.3799	26.0684	26.3007
31.2883	32.1279	33.0863	33.3368	32.405	32.7163	32.9789	33.4078	32.3485	32.2281	31.6833	33.7594	34.2375	32.5931	33.3907	33.4156	33.9769	34.4888	33.6211	34.0321	32.8083	33.0153	32.2856	34.2584	33.1031	32.7111	32.3315	31.985	32.6385	32.9724	33.9196	33.7425	33.6244	34.2132	34.0252	31.985	32.1467	32.7618	33.0967	33.7272	33.5841	30.7557	33.0111	33.0289	32.2593	32.8454	32.221	33.1731	32.8255	33.1698
25.5446	25.1465	24.528	21.9781	25.164	22.1616	24.3016	24.0271	24.0596	25.0948	25.5321	24.0114	24.889	24.7485	24.3919	22.8938	23.9066	26.2061	24.6462	24.7596	25.0514	24.4852	25.5404	25.2297	25.1412	25.1992	25.0902	25.4958	22.5401	24.711	24.0243	22.6643	24.2766	24.3665	24.5487	24.307	22.604	24.5462	24.6591	24.6256	23.4918	23.2124	23.8142	24.4294	24.8134	24.717	24.4752	24.0728	24.6644	24.3479
24.4684	25.4812	25.6998	25.0784	26.1295	25.0745	25.0354	26.0291	22.726	24.3303	24.1455	24.9914	22.2581	23.2412	24.8343	22.131	25.3308	26.341	25.9222	26.2319	24.6661	25.7671	25.4219	25.7785	26.0187	24.7172	24.389	24.1512	24.7273	25.7246	26.3572	26.1484	26.3991	26.0437	25.9979	25.2671	22.2602	25.8185	25.7804	26.4486	26.6068	22.8831	25.8753	24.4723	25.2534	25.0929	25.7622	25.3653	26.6497	25.1777
27.1693	26.7112	26.7866	24.1418	25.8581	25.5906	26.0838	23.8051	23.0443	26.4163	26.6855	25.4139	23.7923	25.2859	25.4309	24.8157	21.8238	25.6573	26.0637	25.4678	26.7146	26.3805	26.9021	26.8731	26.5701	26.8602	26.2222	26.9938	25.3624	26.7222	26.3131	25.7606	25.7555	25.9231	26.093	26.9875	26.5414	26.6377	26.4807	25.1846	25.7273	27.5045	26.5628	26.0752	26.681	26.6454	26.5593	26.4113	27.2624	26.0807
29.9863	30.457	30.6018	32.8622	31.3733	31.0911	30.9902	32.3831	32.6671	33.2517	30.8822	32.0997	31.9513	31.8143	31.1717	32.5904	32.5199	32.4656	31.4436	31.5001	31.2771	31.2283	30.6152	30.861	31.1524	31.4368	30.6173	31.0375	30.6168	31.2763	31.5372	31.6993	30.4015	31.7054	31.0662	30.9578	30.8462	31.1351	30.9836	31.3962	31.4202	29.4492	31.2898	31.0809	29.7462	30.4934	30.5718	31.211	30.9394	30.5321
25.0894	22.3627	25.717	22.3557	25.1162	25.1477	25.1467	24.3992	24.2032	25.3386	24.2909	23.7234	24.1823	24.8324	25.1443	25.5145	25.406	24.0902	24.7997	25.0731	25.2053	25.7538	25.3931	25.8302	25.3503	23.7911	21.7378	22.739	22.0754	25.2833	25.7353	25.335	25.0187	25.4443	25.5492	25.7653	25.3891	25.6061	25.76	25.1581	25.1686	23.9364	25.5336	25.4955	25.7304	25.4935	25.6455	25.3921	25.9667	25.5486
25.2947	25.6749	26.2297	26.2168	26.5728	26.0852	26.4046	25.6499	23.9201	23.5366	26.043	26.0309	25.7393	23.8273	26.1631	26.0772	26.1471	27.009	26.2615	26.2874	25.7574	26.2458	26.3334	26.2618	26.5108	26.1909	26.3234	25.902	25.7072	26.1539	27.0174	26.2342	25.847	26.2773	25.8164	26.3831	26.1469	26.2432	26.4507	26.0495	26.1698	25.1689	25.7338	25.9793	25.367	26.0713	26.0327	26.148	25.8741	26.1534
24.3195	24.6854	26.1892	25.613	25.6509	25.9636	25.3796	24.6981	23.6099	25.1053	22.9155	27.6958	27.2253	26.5578	25.6844	27.1965	28.1816	27.5797	27.8606	28.0398	25.4659	26.1929	24.2135	26.7735	26.8468	27.0831	24.0445	24.0334	22.5204	26.2234	27.5277	27.1384	27.9318	27.9688	27.9163	23.9467	24.3793	24.62	24.4427	28.1505	27.1091	23.2781	24.9602	26.6264	24.1548	22.3336	23.6841	26.4484	24.9684	26.6792
25.0468	24.9469	24.4756	24.7499	26.5418	28.1123	25.6473	26.4952	24.2573	24.2286	26.1091	26.5754	24.2065	26.2715	25.9399	22.996	25.9399	23.8695	26.8116	25.4247	27.2027	26.0171	27.2571	26.7609	26.2966	26.2838	25.5345	25.784	27.1868	26.5459	25.1629	26.3089	27.5051	24.8829	26.1585	25.8231	25.7913	25.1783	25.3507	26.7222	25.2667	26.0371	27.179	27.5232	27.4668	26.3435	26.542	25.0855	23.8934	24.9942
24.4565	24.2624	25.2428	22.0079	24.5173	23.2889	25.2401	24.1053	24.2025	24.4426	25.1619	23.9719	22.3285	24.2979	25.0217	24.3438	23.5258	22.4277	23.8209	23.7595	24.4146	24.341	24.9237	24.7619	24.2772	21.783	22.9868	24.5307	23.8522	24.3088	24.3711	23.7276	23.098	23.9351	23.1466	25.4157	22.3573	24.5689	24.3782	23.6525	24.3518	24.6272	24.5051	22.6515	24.1884	24.0945	24.4733	23.9468	25.1312	24.5423
28.5356	28.135	28.7076	25.6984	28.3761	27.3614	28.3066	25.9338	23.7273	24.0878	28.5116	25.6739	23.8545	26.5587	27.8143	25.2277	26.1444	23.6151	27.976	28.0662	27.8373	28.1775	28.9283	28.2341	28.3716	28.0259	28.6359	28.6964	27.3353	27.9776	27.8292	27.9815	27.4539	27.9908	27.4079	28.1679	27.7926	28.1247	28.1786	27.8932	27.4874	28.5863	28.7448	27.6572	28.4461	28.1236	28.2364	27.4269	28.469	27.809
32.9233	35.268	29.2544	30.4038	23.8872	28.9583	25.0789	28.715	34.954	23.1774	32.8904	22.3627	35.4926	26.6482	23.7342	28.394	33.1328	23.5773	28.5146	23.7138	36.5126	28.6521	25.5643	23.6688	23.9465	34.1892	24.0976	29.1362	33.3456	24.02	36.213	26.4503	35.2176	23.8209	30.2116	34.2571	34.1259	25.547	28.2798	23.7505	25.3537	23.5341	32.6904	24.6283	22.6858	31.3023	25.3356	24.6912	22.8472	31.1761
22.8274	23.8956	22.9418	23.1601	22.749	24.011	24.9319	24.7386	25.2209	23.1549	24.9249	23.3116	25.6589	23.9165	23.8366	24.269	23.5478	23.6134	23.3144	22.9552	22.0139	24.4355	23.7759	24.3519	23.2459	23.586	24.1419	22.5328	24.708	22.8307	22.6782	24.3536	24.5168	24.246	23.5293	22.9015	24.0112	24.3115	24.1092	24.0995	23.6822	24.6897	23.6574	24.2288	23.607	23.1879	23.5166	25.2005	23.379	24.755
26.3899	25.6874	26.8689	26.7347	26.911	26.3481	26.5473	27.2299	26.5663	27.0186	26.5164	27.1581	27.7087	26.339	26.491	27.1099	26.3163	27.3058	26.6964	26.5338	26.1137	26.6749	26.4016	26.8554	27.0188	26.3597	26.2751	25.9911	25.6474	26.5838	26.4765	27.0342	25.5914	26.8344	26.6644	25.96	25.7686	27.1079	26.3235	26.8897	26.2835	25.3765	26.3178	25.6268	25.6816	25.983	25.6893	26.6099	26.858	26.9358
24.7811	25.1194	24.9846	24.9076	24.822	24.3946	24.8076	24.1345	24.5399	25.9699	25.5966	24.2905	24.8474	24.517	24.5762	24.9652	23.6612	24.2738	25.0575	24.6853	24.0409	24.334	25.2983	25.6481	24.8885	24.2196	25.5636	24.9875	24.3012	23.9471	25.3964	23.9399	23.3981	23.5036	24.3603	24.9506	24.8249	24.5585	24.8552	24.8029	24.3523	23.9359	25.2711	24.9672	25.1504	24.3266	24.9348	24.3617	24.8843	24.4267
28.8643	29.3615	29.4152	30.2741	29.1038	31.2133	28.909	29.2893	24.1189	29.5681	29.4201	29.4884	29.1308	30.0617	29.7442	28.5596	28.9016	29.045	30.3748	29.0205	29.3681	29.3833	29.5495	29.661	28.9224	29.7951	30.0931	29.0421	29.7834	29.3759	28.2868	29.556	30.3402	28.5301	28.8271	29.0384	29.0369	29.5406	28.689	29.2792	29.2921	28.3832	29.2318	29.7008	30.274	29.8236	28.9316	30.0746	28.1048	29.499
37.094	36.7965	36.5722	36.1045	36.7334	37.1896	36.695	36.894	37.1179	36.8321	37.1223	36.341	36.1564	36.6076	36.4557	36.0604	36.2813	35.7941	36.1614	36.0921	37.0043	36.4999	36.4106	36.4075	36.1296	36.1449	36.6072	36.5729	36.9702	36.6912	36.2806	36.6254	36.4427	36.0216	36.129	36.1117	36.3269	36.4886	36.5059	36.292	36.3589	36.6449	36.608	37.0282	36.608	36.3145	37.01	36.3515	36.5213	36.4443
24.4348	25.2817	24.368	24.0516	25.4337	22.5006	24.6679	21.9372	24.2752	23.9458	22.8625	23.9826	23.3417	25.0314	24.618	22.7489	24.5155	23.2974	24.8799	23.6162	24.9287	22.9592	25.9126	25.6384	24.6934	25.1189	25.2457	25.6052	22.8865	25.2285	22.53	23.2547	24.3626	24.1511	24.8879	25.3988	24.8033	24.9045	25.03	24.2593	23.9056	23.5881	25.103	24.209	25.6226	24.6219	24.6688	23.4603	24.9202	24.6097
31.6085	32.3161	31.7591	30.3595	32.0565	32.1859	31.4529	30.7701	25.7891	24.3613	30.9053	31.3785	31.067	32.1469	31.0148	30.217	31.3656	28.2145	31.166	31.1004	32.1005	31.5201	30.6782	30.677	30.3777	31.3015	31.7149	31.638	32.2886	30.7764	30.6202	31.5117	29.8017	30.0482	30.3636	29.8727	30.8871	31.0322	30.7825	30.5267	30.7276	31.1908	31.4155	31.0578	30.7653	32.2414	31.935	31.2909	30.3472	31.2256
24.1189	22.9889	23.9888	24.3223	23.6316	22.8528	24.0981	24.291	24.637	22.8788	24.3711	24.329	24.5074	24.3825	24.1534	24.7015	24.2099	24.5017	24.4368	24.4361	23.4986	24.0345	23.9531	24.1347	24.5375	24.1176	24.2662	24.4044	21.7922	24.2056	24.8117	23.6965	23.9145	23.9064	24.1683	24.0162	24.441	24.4586	24.3844	24.5512	24.0327	23.7261	24.3373	22.8831	23.6102	22.3474	23.536	24.0768	24.4319	24.1388
23.9727	24.8291	25.3796	25.5136	25.4573	27.8512	25.6088	26.3065	23.398	24.8372	25.4168	26.5438	26.8064	26.7317	26.8872	25.3391	26.0825	23.5964	26.648	25.7326	27.0877	24.9024	25.6667	24.8864	24.0776	26.2186	26.1546	26.1394	26.5997	25.4634	24.4714	25.284	26.9334	25.1618	25.1677	24.9281	25.8402	25.2739	23.806	25.53	25.3965	26.0272	26.0848	26.9751	27.3077	26.6572	25.8248	26.4323	24.6714	25.3907
24.7848	25.664	25.7474	26.3386	25.9212	26.0352	25.7403	26.5493	25.1452	25.2545	24.89	26.289	27.2433	26.9481	25.644	26.8246	26.382	27.8124	27.0984	26.6462	25.9252	26.4885	26.4228	26.5478	26.8271	26.7116	25.6614	24.5573	25.7472	26.6371	26.2301	26.3903	26.8631	26.7048	26.9569	26.2028	26.4141	26.6661	26.568	26.8486	26.4876	26.021	26.0994	26.3918	26.5307	26.5445	26.6137	26.3577	26.8471	26.7853
29.1478	21.7126	24.9585	24.0162	25.5331	27.1955	25.7784	27.4974	28.042	27.6434	26.2947	27.2578	26.7833	25.1562	26.2107	24.1068	26.8429	27.0411	26.7696	28.1987	27.2871	26.0047	26.644	25.6705	22.2492	26.0064	28.3884	26.4194	31.6942	26.6371	27.4659	25.6558	31.768	25.0889	27.8179	28.2939	28.808	24.8082	24.3781	28.0275	26.8776	24.6818	30.2695	26.913	27.2587	28.0765	27.5095	27.6666	23.2574	28.7014
27.2567	26.4546	26.3685	25.6375	25.6838	25.9293	25.7233	25.4567	24.1346	25.7128	26.3148	25.2895	26.1103	26.0393	25.5438	26.4276	25.4313	24.6343	26.6077	26.248	26.2666	25.7952	26.1112	26.8445	26.3665	26.6245	26.159	26.4752	25.2055	26.4644	26.3239	25.7761	25.8359	26.1335	26.3496	26.8476	25.5475	25.9108	26.8157	25.9849	25.8307	26.6154	26.2337	26.3449	26.2232	26.2537	26.6168	26.223	26.2431	26.2992
27.9407	27.1292	26.6269	25.3849	26.519	26.5934	26.0319	24.7458	24.036	26.7675	27.6978	25.6119	26.6157	26.2756	26.4838	25.9762	25.4165	23.235	26.3349	26.083	26.9514	26.5664	27.2403	26.8649	26.7253	27.545	26.2994	27.2084	25.9434	26.8815	27.4768	26.5979	26.2276	26.1115	26.214	26.889	26.9238	26.7778	27.4562	26.4046	26.4188	27.4554	26.8439	27.1002	27.069	26.4602	26.75	26.1631	26.6061	26.3665
25.5349	26.3341	25.373	25.1634	25.6215	25.3306	25.1204	22.3741	23.1385	23.4739	25.8961	23.7904	24.1993	23.3474	25.0128	25.231	27.5147	23.2084	25.3597	26.5131	25.6978	25.3074	25.2663	24.8923	25.4391	25.8801	25.7128	25.2454	24.2962	24.6732	26.1219	23.8293	25.5039	25.4061	25.439	25.6359	24.7724	25.7059	25.6169	22.5695	24.1902	25.4985	24.9338	24.1973	25.4599	25.2558	25.0238	24.6081	25.5403	24.8969
23.8726	25.516	25.927	22.5415	25.2771	24.6665	25.5369	25.4808	22.3659	24.4379	23.9256	24.2497	25.2809	24.9446	25.5565	24.4427	25.3889	24.8517	25.4261	25.2144	25.5311	25.5457	25.6353	26.2177	26.1464	25.065	25.1955	25.6333	23.5207	25.9043	26.0758	25.5156	24.9801	25.5997	25.8193	25.4473	26.0985	26.1704	25.6045	24.8671	24.9164	22.5604	25.7929	24.3448	25.0437	25.181	25.0965	25.653	26.3619	25.712
29.2329	28.6252	29.2233	29.1354	28.9549	29.0413	29.1188	28.711	28.8073	28.6111	28.8158	28.3318	27.2144	28.6822	28.7775	28.6133	28.4899	28.0646	28.344	28.153	28.9369	28.6653	29.2919	29.0644	28.7555	28.6933	28.9115	29.3589	28.5791	28.826	28.7451	28.2961	27.9934	28.2815	28.2686	29.0853	27.7993	28.4642	29.0161	28.4571	28.4432	29.1454	28.3658	28.3791	28.6167	27.9845	28.8972	28.0885	28.813	28.1343
22.8436	23.6031	25.0359	25.2625	25.1863	24.2231	25.0421	24.459	25.1495	24.1143	23.8274	25.4583	23.7949	24.4122	25.2533	24.8234	24.5922	24.8406	25.4322	25.6377	23.4117	24.8792	24.8181	25.5753	25.7293	23.8684	24.0473	24.008	22.357	25.286	25.4506	25.3623	24.5302	25.9807	25.8049	24.3382	24.4099	25.0409	24.8005	25.5546	25.2837	22.2056	25.1327	23.6334	24.1243	22.0385	23.3935	25.0887	25.4012	24.9586
25.4936	26.9075	26.209	26.5038	26.8018	26.3155	25.7731	25.0518	24.4369	24.5127	25.4873	24.509	25.3829	26.3725	25.689	27.5767	25.5153	25.716	26.3547	25.3748	25.9698	23.4788	27.2991	27.3985	25.8743	25.9025	27.2011	27.0159	22.7316	26.8499	25.0914	22.53	24.939	25.4595	26.5728	27.222	26.1129	25.9501	25.7723	25.5538	24.9244	23.6565	26.9588	25.2969	27.5031	26.5987	25.9983	23.0912	26.6923	25.84
29.9691	30.025	30.7756	23.0226	29.554	32.2301	30.4297	30.217	22.4808	21.8061	30.022	30.3231	25.16	29.0864	30.0757	23.8925	29.4829	23.4116	31.8954	29.0159	31.5042	31.3191	31.4725	29.9794	30.884	30.3157	31.1801	29.6583	31.29	30.9373	29.7651	30.9011	31.0474	30.3624	30.4307	30.4539	29.8288	30.2196	28.7982	30.3215	29.3255	30.5192	31.6899	29.995	32.5379	31.6868	30.7575	29.7032	30.1145	30.2686
28.5426	27.3688	28.2366	25.7671	27.9905	29.3163	28.279	28.4929	24.5217	23.7747	28.3627	28.8042	27.2965	29.3728	28.3401	26.5896	28.0565	23.5796	29.1348	27.6076	29.0159	27.9217	28.3109	27.8866	28.1125	28.6149	28.8579	28.3733	29.4498	28.7188	27.448	28.3384	29.4094	27.7223	28.6616	28.1825	28.3923	28.1717	27.1201	28.2502	28.6971	27.9383	28.8829	28.8199	29.635	29.1468	28.9703	28.2858	27.3866	27.8726
27.3952	26.6737	27.1837	27.6861	26.9575	26.7974	27.2546	26.9725	27.4301	27.6808	27.3306	28.1287	27.8454	27.2727	27.4684	27.8467	28.6673	28.4679	27.6914	27.7259	27.4029	27.123	27.2257	27.4427	27.2572	27.8342	27.2765	27.1191	27.1711	26.9882	27.6319	27.3675	27.4437	27.5036	27.4179	27.0255	27.4641	27.2843	27.6658	27.5176	26.9964	26.3482	26.9918	26.6906	27.0897	26.8874	27.4421	26.6367	26.7354	27.0238
30.0238	29.6155	29.1061	29.6703	29.6384	28.6385	29.2861	27.881	23.85	29.3253	29.8325	28.923	27.1917	29.2441	28.7999	28.1765	28.889	27.5637	29.3452	29.6816	28.6782	29.1491	29.3101	28.9671	29.3361	29.7007	29.1809	29.4765	28.6003	29.1444	29.334	28.827	28.4026	28.708	28.4903	29.7145	29.5479	28.8992	29.866	28.7858	29.096	30.4834	28.9546	29.2844	29.2646	29.3487	29.973	28.4905	28.9817	28.7263
[truncated: 19 more columns]
